# Supplementary material for: Comparative Chloroplast Genomics of Acanthaceae with a Focus on Medicinal Plant Thunbergia grandiflora Roxb.: Unveiling Adaptive Evolution, Diversification Mechanisms and Phylogenetic Relationships
Source: Biology (Basel). 2026 Jan 13;15(2):137. doi: 10.3390/biology15020137 (PMC12837636; doi:10.3390/biology15020137)
Supplement: Supplementary file 1 [file biology-15-00137-s001.zip]

Archive with 3 entries (3 files):
- Supplementary Materials (Table S1- S14).xlsx
- Figure S1.pdf
- Figure S2.pdf
