# Supplementary material for: Comparative Chloroplast Genomics of Acanthaceae with a Focus on Medicinal Plant Thunbergia grandiflora Roxb.: Unveiling Adaptive Evolution, Diversification Mechanisms and Phylogenetic Relationships
Source: Biology (Basel). 2026 Jan 13;15(2):137. doi: 10.3390/biology15020137 (PMC12837636; doi:10.3390/biology15020137)
Supplement: Supplementary file 1 [file biology-15-00137-s001.zip › Supplementary Materials (Table S1- S14).xlsx]

## Sheet: Table S1
Table S1. Lengths of the four characteristic regions in 28 Acanthaceae Species.
Species	Total/bp	LSC/bp	SSC/bp	IR/bp
Dicliptera montana	150689	82796	17091	25401
Peristrophe japonica	151374	83395	17073	25453
Hypoestes forskaolii	151142	83176	17012	25477
Justicia procumbens	150471	82426	16947	25549
Justicia patentiflora	149018	82031	16833	25077
Rungia pectinata	149627	81979	16626	25511
Clinacanthus nutans	151669	83502	17435	25366
Ecbolium viride	151185	82961	17298	25463
Pachystachys lutea	151574	83348	17226	25500
Asystasia gangetica	150307	82332	17425	25275
Pseuderanthemum haikangense	152849	83878	17273	25849
Strobilanthes tonkinensis	144765	92248	17793	17362
Strobilanthes cusia	144133	91666	17811	17328
Hygrophila ringens	146373	90414	17677	19141
Ruellia elegans	149384	85910	17646	22914
Echinacanthus longzhouensis	152385	83946	17571	25434
Barleria lupulina	152273	83854	17789	25315
Chroesthes longifolia	152594	84170	17652	25386
Lepidagathis incurva	150481	82200	17347	25467
Andrographis paniculata	150249	82345	17110	25397
Acanthus ilicifolius	150758	82963	17191	25302
Blepharis ciliaris	149717	82057	16998	25331
Aphelandra knappiae	152457	83861	17888	25354
Avicennia marina	150279	82522	17523	25117
Avicennia officinalis	148209	87965	17878	21183
Thunbergia erecta	152202	84232	17656	25157
Thunbergia grandiflora	151547	83898	17361	25144
Staurogyne concinnula	153783	84636	17855	25646

## Sheet: Table S2
Table S2. GC Content of the 28 Acanthaceae Species.
Species	Total GC content/%	LSC/%	SSC/%	IR/%
Dicliptera montana	38	36	31.9	43.3
Peristrophe japonica	38.1	36.1	32.1	43.3
Hypoestes forskaolii	38	36	31.9	43.3
Justicia procumbens	35.3	36.4	32.7	43.3
Justicia patentiflora	38.1	36.1	32.3	43.4
Rungia pectinata	38	36.1	32	43.1
Clinacanthus nutans	38.4	36.5	32.4	43.5
Ecbolium viride	38.3	36.4	32.5	43.4
Pachystachys lutea	38.2	36.2	32.4	43.4
Asystasia gangetica	38.4	36.4	32.6	43.6
Pseuderanthemum haikangense	38.4	36.5	32.8	43.3
Strobilanthes tonkinensis	38.2	36.5	32.5	45.6
Strobilanthes cusia	38.2	36.6	32.4	46.1
Hygrophila ringens	38.3	36.4	32.5	45.3
Ruellia elegans	38.4	36.6	32.6	44
Echinacanthus longzhouensis	38.6	36.9	32.8	43.6
Barleria lupulina	38.3	36.4	32.7	43.5
Chroesthes longifolia	38.2	36.3	32.9	43.3
Lepidagathis incurva	38	36	32.2	43.4
Andrographis paniculata	38.3	36.4	31.8	43.5
Acanthus ilicifolius	38.4	36.4	32.3	43.7
Blepharis ciliaris	38.5	36.6	32.4	43.7
Aphelandra knappiae	38.5	36.5	32.7	43.7
Avicennia marina	38.5	36.8	32.9	44.4
Avicennia officinalis	38.4	36.8	32.8	44.3
Thunbergia erecta	38.5	36.6	33.2	43.5
Thunbergia grandiflora	38.2	36.2	32.7	43.5
Staurogyne concinnula	38	36.1	32	43.3

## Sheet: Table S3
Table S3. Detected nucleotide types of the 28 Acanthaceae species.
Species	mononucleotide	Dinucleotide	Trinucleotide	Tetranucleotide	Pentanucleotide	Hexanucleotide
Dicliptera montana	33	7	11	7	0	0
Peristrophe japonica	25	6	10	7	2	1
Hypoestes forskaolii	31	11	9	9	0	0
Justicia procumbens	18	7	13	9	1	0
Justicia patentiflora	21	6	6	10	3	0
Rungia pectinata	29	6	5	17	4	0
Clinacanthus nutans	33	0	3	14	0	0
Ecbolium viride	22	5	3	11	0	0
Pachystachys lutea	40	7	7	11	1	0
Asystasia gangetica	12	6	4	12	0	0
Pseuderanthemum haikangense	20	5	7	11	1	0
Strobilanthes tonkinensis	15	7	8	11	4	2
Strobilanthes cusia	15	8	10	11	2	0
Hygrophila ringens	20	12	8	13	2	2
Ruellia elegans	21	6	5	7	2	2
Echinacanthus longzhouensis	20	4	5	9	0	0
Barleria lupulina	14	4	2	8	1	0
Chroesthes longifolia	32	6	3	9	3	0
Lepidagathis incurva	36	5	5	3	2	0
Andrographis paniculata	32	4	4	12	2	0
Acanthus ilicifolius	10	9	4	3	1	0
Blepharis ciliaris	9	5	4	6	0	0
Aphelandra knappiae	27	1	4	5	2	0
Avicennia marina	39	2	3	6	0	0
Avicennia officinalis	40	2	4	7	0	0
Thunbergia erecta	31	4	2	5	0	0
Thunbergia grandiflora	44	7	2	7	1	0
Staurogyne concinnula	51	6	3	12	0	0

## Sheet: Table S4
Table S4. 42 distinct motif types of the 28 Acanthaceae species.
Motifs	Dicliptera montana	Peristrophe japonica	Hypoestes forskaolii	Justicia procumbens	Justicia patentiflora	Rungia pectinata	Clinacanthus nutans	Ecbolium viride	Pachystachys lutea	Asystasia gangetica	Pseuderanthemum haikangense	Strobilanthes tonkinensis	Strobilanthes cusia MG874806	Hygrophila ringens	Ruellia elegans	Echinacanthus longzhouensis	Barleria lupulina	Chroesthes longifolia	Lepidagathis incurva	Andrographis paniculata	Acanthus ilicifolius	Blepharis ciliaris	Aphelandra knappiae	Avicennia marina	Avicennia officinalis	Thunbergia erecta	Thunbergia grandiflora	Staurogyne concinnula
A/T	31	25	25	16	21	28	29	19	36	11	19	15	14	15	21	15	14	31	31	32	7	9	26	35	39	27	41	45
C/G	2	0	6	2	0	1	4	3	4	1	1	0	1	5	0	5	0	1	5	0	3	0	1	4	1	4	3	6
AC/GT	0	0	0	0	0	1	0	0	0	0	0	0	0	0	0	0	0	0	0	0	0	0	0	1	1	1	1	0
AT/AT	7	6	11	7	6	5	0	5	7	6	5	7	8	11	6	4	4	6	4	4	9	5	1	1	1	2	4	6
AG/CT	0	0	0	0	0	0	0	0	0	0	0	0	0	1	0	0	0	0	1	0	0	0	0	0	0	1	2	0
AAG/CTT	2	2	2	2	2	2	2	2	2	2	3	1	1	1	1	2	1	1	0	0	1	1	2	2	2	1	1	1
AAT/ATT	7	6	5	9	4	2	1	1	5	2	4	7	9	7	4	3	1	2	5	4	3	3	2	1	2	1	1	2
ATC/ATG	2	2	2	2	0	0	0	0	0	0	0	0	0	0	0	0	0	0	0	0	0	0	0	0	0	0	0	0
ACT/AGT	0	0	0	0	0	1	0	0	0	0	0	0	0	0	0	0	0	0	0	0	0	0	0	0	0	0	0	0
AAAC/GTTT	1	1	1	1	1	1	3	1	1	1	1	0	0	1	1	1	1	0	1	1	0	0	0	0	0	0	0	1
AAAT/ATTT	4	3	4	2	2	7	5	2	4	2	2	2	2	4	2	2	2	5	1	2	1	1	2	1	1	1	2	2
AAAG/CTTT	0	1	1	1	2	4	1	2	1	3	1	2	2	1	1	3	2	1	0	1	0	0	2	1	1	1	0	3
AATC/ATTG	2	2	2	3	1	1	3	3	3	3	3	1	1	1	1	2	2	2	1	2	0	1	0	1	2	0	1	2
AATT/AATT	0	0	1	2	3	1	1	2	1	3	1	4	4	5	1	1	1	1	0	3	1	2	0	1	1	1	1	3
AACT/AGTT	0	0	0	0	0	0	0	0	0	0	0	1	1	0	0	0	0	0	0	0	0	0	0	0	0	0	0	0
AACC/GGTT	0	0	0	0	1	0	0	0	0	0	0	0	0	0	0	0	0	0	0	0	0	0	0	0	0	0	0	0
ACCT/AGGT	0	0	0	0	0	0	0	0	0	0	0	0	0	0	0	0	0	0	0	2	0	0	0	0	0	0	0	0
AAGC/CTTG	0	0	0	0	0	0	0	0	0	0	0	0	0	0	0	0	0	0	0	0	0	0	0	1	1	0	0	0
ACAG/CTGT	0	0	0	0	0	0	0	0	0	0	0	0	0	0	0	0	0	0	0	0	1	1	1	1	1	1	1	1
ACAT/ATGT	0	0	0	0	0	0	0	0	0	0	0	0	0	0	0	0	0	0	0	0	0	0	0	0	0	0	1	0
ATCC/ATGG	0	0	0	0	0	0	0	0	0	0	0	0	0	0	0	0	0	0	0	0	0	1	0	0	0	0	0	0
AAGG/CCTT	0	0	0	0	0	0	0	0	0	0	1	0	0	0	0	0	0	0	0	0	0	0	0	0	0	0	0	0
AATG/ATTC	0	0	0	0	0	1	0	0	0	0	0	0	1	0	0	0	0	0	0	0	0	0	0	0	0	0	0	0
AGAT/ATCT	0	0	0	0	0	2	1	1	1	0	2	1	0	1	1	0	0	0	0	1	0	0	0	0	0	1	1	0
AAATT/AATTT	0	0	0	1	0	0	0	0	0	0	0	0	0	2	0	0	0	0	0	0	0	0	0	0	0	0	1	0
AAAAT/ATTTT	0	0	0	0	2	2	0	0	0	0	0	0	2	0	0	0	0	1	0	2	1	0	0	0	0	0	0	0
AAAAC/GTTTT	0	0	0	0	0	0	0	0	0	0	0	0	0	0	0	0	0	1	0	0	0	0	0	0	0	0	0	0
AATCG/ATTCG	0	0	0	0	0	0	0	0	0	0	0	0	0	0	0	0	0	1	1	0	0	0	0	0	0	0	0	0
AATAC/ATTGT	0	1	0	0	1	0	0	0	1	0	0	0	0	0	0	0	0	0	0	0	0	0	0	0	0	0	0	0
ACCCG/CGGGT	0	0	0	0	0	0	0	0	0	0	0	0	0	0	2	0	0	0	0	0	0	0	0	0	0	0	0	0
AATTC/AATTG	0	1	0	0	0	0	0	0	0	0	0	0	0	0	0	0	0	0	0	0	0	0	0	0	0	0	0	0
AAATC/ATTTG	0	0	0	0	0	0	0	0	0	0	0	0	0	0	0	0	1	0	0	0	0	0	0	0	0	0	0	0
AATAT/ATATT	0	0	0	0	0	2	0	0	0	0	1	1	0	0	0	0	0	0	1	0	0	0	0	0	0	0	0	0
AATGG/ATTCC	0	0	0	0	0	0	0	0	0	0	0	2	0	0	0	0	0	0	0	0	0	0	0	0	0	0	0	0
AGGCC/CCTGG	0	0	0	0	0	0	0	0	0	0	0	1	0	0	0	0	0	0	0	0	0	0	0	0	0	0	0	0
AATATT/AATATT	0	1	0	0	0	0	0	0	0	0	0	0	0	0	0	0	0	0	0	0	0	0	1	0	0	0	0	0
AAGAGG/CCTCTT	0	0	0	0	0	0	0	0	0	0	0	0	0	0	2	0	0	0	0	0	0	0	0	0	0	0	0	0
AAAGAT/ATCTTT	0	0	0	0	0	0	0	0	0	0	0	0	0	0	0	0	0	0	0	0	0	0	1	0	0	0	0	0
AAGGAC/CCTTGT	0	0	0	0	0	0	0	0	0	0	0	1	0	0	0	0	0	0	0	0	0	0	0	0	0	0	0	0
AGATAT/ATATCT	0	0	0	0	0	0	0	0	0	0	0	1	0	0	0	0	0	0	0	0	0	0	0	0	0	0	0	0
AATACT/AGTATT	0	0	0	0	0	0	0	0	0	0	0	0	0	1	0	0	0	0	0	0	0	0	0	0	0	0	0	0
AATCCT/AGGATT	0	0	0	0	0	0	0	0	0	0	0	0	0	1	0	0	0	0	0	0	0	0	0	0	0	0	0	0

## Sheet: Table S5
Table S5. SSR distribution regions of the 28 Acanthaceae species.
Species	LSC	IRa	SSC	IRb
Dicliptera montana	39	3	13	3
Peristrophe japonica	35	3	10	3
Hypoestes forskaolii	40	5	10	5
Justicia procumbens	28	5	10	5
Justicia patentiflora	35	1	9	1
Rungia pectinata	45	2	12	2
Clinacanthus nutans	33	2	13	2
Ecbolium viride	27	2	10	2
Pachystachys lutea	50	2	12	2
Asystasia gangetica	25	0	9	0
Pseuderanthemum haikangense	35	0	9	0
Strobilanthes tonkinensis	34	1	11	1
Strobilanthes cusia	32	0	14	0
Hygrophila ringens	47	1	8	1
Ruellia elegans	32	3	5	3
Echinacanthus longzhouensis	21	1	15	1
Barleria lupulina	25	0	4	0
Chroesthes longifolia	39	1	12	1
Lepidagathis incurva	41	2	6	2
Andrographis paniculata	38	2	12	2
Acanthus ilicifolius	21	2	2	2
Blepharis ciliaris	21	0	3	0
Aphelandra knappiae	29	1	8	1
Avicennia marina	44	0	6	0
Avicennia officinalis	44	0	9	0
Thunbergia erecta	31	3	5	3
Thunbergia grandiflora	43	4	10	4
Staurogyne concinnula	58	3	8	3

## Sheet: Table S6
Table S6. SSR distribution functional regions of the 28 Acanthaceae species.
Species	IGS	CDS	Intron
Dicliptera montana	36	13	9
Peristrophe japonica	29	13	9
Hypoestes forskaolii	36	14	10
Justicia procumbens	28	14	6
Justicia patentiflora	24	13	9
Rungia pectinata	32	14	15
Clinacanthus nutans	36	7	7
Ecbolium viride	21	11	9
Pachystachys lutea	43	13	10
Asystasia gangetica	18	8	8
Pseuderanthemum haikangense	31	7	6
Strobilanthes tonkinensis	30	11	6
Strobilanthes cusia	26	12	8
Hygrophila ringens	34	9	14
Ruellia elegans	27	11	5
Echinacanthus longzhouensis	18	13	7
Barleria lupulina	16	7	6
Chroesthes longifolia	37	8	8
Lepidagathis incurva	32	7	12
Andrographis paniculata	31	14	9
Acanthus ilicifolius	12	9	6
Blepharis ciliaris	12	9	3
Aphelandra knappiae	23	9	7
Avicennia marina	30	9	11
Avicennia officinalis	32	3	6
Thunbergia erecta	18	5	9
Thunbergia grandiflora	29	7	9
Staurogyne concinnula	36	6	12

## Sheet:  Table S7
Table S7. Analysis of synonymous codon usage in the 28 Acanthaceae species.
Amino acid	Codon	Dicliptera montana	Peristrophe japonica	Hypoestes forskaolii	Justicia procumbens	Justicia patentiflora	Rungia pectinata	Clinacanthus nutans	Ecbolium viride	Pachystachys lutea	Asystasia gangetica	Pseuderanthemum haikangense	Strobilanthes tonkinensis	Strobilanthes cusia	Hygrophila ringens	Ruellia elegans	Echinacanthus longzhouensis	Barleria lupulina	Chroesthes longifolia	Lepidagathis incurva	Andrographis paniculata	Acanthus ilicifolius	Blepharis ciliaris	Aphelandra knappiae	Avicennia marina	Avicennia officinalis	Thunbergia erecta	Thunbergia grandiflora	Staurogyne concinnula
Trp	TGG	1	1	1	1	1	1	1	1	1	1	1	1	1	1	1	1	1	1	1	1	1	1	1	1	1	1	1	1
Gly	GGT	1.35	1.35	1.34	1.33	1.32	1.33	1.32	1.29	1.31	1.27	1.32	1.29	1.31	1.31	1.32	1.32	1.27	1.27	1.3	1.27	1.28	1.29	1.25	1.26	1.29	1.27	1.28	1.3
Arg	AGG	0.64	0.64	0.63	0.65	0.68	0.65	0.71	0.67	0.67	0.64	0.65	0.61	0.63	0.66	0.65	0.68	0.6	0.62	0.64	0.64	0.64	0.66	0.64	0.68	0.58	0.59	0.57	0.58
Arg	CGA	1.41	1.4	1.38	1.42	1.36	1.35	1.31	1.32	1.36	1.38	1.42	1.42	1.39	1.43	1.41	1.41	1.38	1.42	1.44	1.37	1.3	1.37	1.36	1.3	1.33	1.28	1.29	1.34
Cys	TGT	1.51	1.49	1.49	1.5	1.48	1.46	1.49	1.48	1.56	1.51	1.52	1.49	1.5	1.53	1.55	1.51	1.54	1.57	1.56	1.53	1.52	1.5	1.5	1.45	1.56	1.47	1.46	1.49
Gly	GGG	0.74	0.75	0.77	0.76	0.72	0.75	0.74	0.76	0.76	0.73	0.71	0.76	0.76	0.76	0.75	0.74	0.74	0.75	0.8	0.7	0.75	0.7	0.71	0.77	0.73	0.78	0.74	0.68
Arg	AGA	1.76	1.77	1.76	1.77	1.74	1.81	1.66	1.76	1.72	1.8	1.78	1.79	1.78	1.73	1.75	1.78	1.83	1.78	1.73	1.86	1.82	1.8	1.83	1.89	1.86	1.87	1.83	1.85
Arg	CGC	0.43	0.41	0.42	0.4	0.39	0.39	0.39	0.39	0.41	0.42	0.39	0.48	0.46	0.46	0.47	0.44	0.41	0.43	0.43	0.43	0.5	0.47	0.46	0.45	0.41	0.46	0.46	0.41
Cys	TGC	0.49	0.51	0.51	0.5	0.52	0.54	0.51	0.52	0.44	0.49	0.48	0.51	0.5	0.47	0.45	0.49	0.46	0.43	0.44	0.47	0.48	0.5	0.5	0.55	0.44	0.53	0.54	0.51
Gly	GGA	1.54	1.5	1.49	1.49	1.54	1.5	1.52	1.52	1.51	1.59	1.55	1.54	1.52	1.52	1.52	1.55	1.58	1.59	1.51	1.6	1.53	1.58	1.58	1.53	1.55	1.51	1.57	1.61
Ser	AGC	0.3	0.3	0.3	0.32	0.3	0.33	0.32	0.34	0.32	0.37	0.36	0.36	0.37	0.35	0.34	0.35	0.34	0.34	0.38	0.32	0.35	0.34	0.35	0.35	0.33	0.34	0.34	0.34
Arg	CGG	0.5	0.52	0.53	0.5	0.5	0.51	0.5	0.52	0.48	0.49	0.47	0.49	0.51	0.46	0.48	0.44	0.46	0.45	0.47	0.47	0.48	0.48	0.43	0.43	0.49	0.52	0.58	0.52
Tyr	TAC	0.39	0.4	0.39	0.38	0.38	0.39	0.36	0.38	0.37	0.39	0.4	0.4	0.41	0.38	0.4	0.42	0.38	0.41	0.36	0.39	0.38	0.38	0.39	0.4	0.37	0.38	0.38	0.38
Gly	GGC	0.38	0.4	0.39	0.42	0.42	0.42	0.42	0.43	0.42	0.41	0.42	0.41	0.41	0.41	0.41	0.39	0.41	0.4	0.38	0.43	0.44	0.43	0.46	0.44	0.43	0.43	0.41	0.41
Ser	AGT	1.28	1.27	1.28	1.25	1.28	1.26	1.31	1.29	1.29	1.26	1.25	1.23	1.22	1.25	1.22	1.23	1.25	1.21	1.25	1.26	1.23	1.26	1.24	1.24	1.28	1.21	1.2	1.25
Arg	CGT	1.27	1.27	1.29	1.27	1.32	1.29	1.42	1.33	1.36	1.27	1.29	1.21	1.23	1.25	1.24	1.25	1.32	1.3	1.29	1.23	1.26	1.23	1.28	1.25	1.32	1.27	1.27	1.29
Tyr	TAT	1.61	1.6	1.61	1.62	1.62	1.61	1.64	1.62	1.63	1.61	1.6	1.6	1.59	1.62	1.6	1.58	1.62	1.59	1.64	1.61	1.62	1.62	1.61	1.6	1.63	1.62	1.62	1.62
Asp	GAT	1.64	1.64	1.64	1.6	1.63	1.62	1.61	1.61	1.62	1.6	1.61	1.59	1.6	1.61	1.61	1.6	1.6	1.61	1.6	1.59	1.6	1.61	1.62	1.61	1.63	1.63	1.64	1.62
Lys	AAG	0.47	0.48	0.47	0.47	0.49	0.51	0.52	0.5	0.52	0.5	0.5	0.51	0.5	0.49	0.5	0.49	0.49	0.5	0.5	0.46	0.52	0.51	0.52	0.56	0.52	0.51	0.48	0.5
Gln	CAA	1.54	1.53	1.53	1.54	1.52	1.53	1.51	1.53	1.52	1.5	1.5	1.5	1.51	1.49	1.49	1.5	1.53	1.51	1.52	1.5	1.55	1.53	1.53	1.48	1.52	1.52	1.53	1.53
Ser	TCT	1.69	1.66	1.65	1.68	1.65	1.63	1.65	1.63	1.66	1.63	1.63	1.65	1.68	1.65	1.68	1.61	1.65	1.72	1.71	1.61	1.64	1.64	1.63	1.61	1.61	1.65	1.72	1.66
Asp	GAC	0.36	0.36	0.36	0.4	0.37	0.38	0.39	0.39	0.38	0.4	0.39	0.41	0.4	0.39	0.39	0.4	0.4	0.39	0.4	0.41	0.4	0.39	0.38	0.39	0.37	0.37	0.36	0.38
Lys	AAA	1.53	1.52	1.53	1.53	1.51	1.49	1.48	1.5	1.48	1.5	1.5	1.49	1.5	1.51	1.5	1.51	1.51	1.5	1.5	1.54	1.48	1.49	1.48	1.44	1.48	1.49	1.52	1.5
Gln	CAG	0.46	0.47	0.47	0.46	0.48	0.47	0.49	0.47	0.48	0.5	0.5	0.5	0.49	0.51	0.51	0.5	0.47	0.49	0.48	0.5	0.45	0.47	0.47	0.52	0.48	0.48	0.47	0.47
Ser	TCG	0.64	0.66	0.67	0.69	0.66	0.66	0.66	0.67	0.68	0.7	0.67	0.66	0.65	0.68	0.69	0.72	0.63	0.66	0.71	0.69	0.56	0.61	0.59	0.65	0.59	0.63	0.6	0.58
Glu	GAA	1.49	1.5	1.5	1.49	1.5	1.53	1.49	1.5	1.49	1.5	1.49	1.48	1.49	1.48	1.49	1.51	1.52	1.53	1.52	1.52	1.48	1.5	1.51	1.48	1.51	1.51	1.51	1.53
Asn	AAC	0.45	0.45	0.45	0.46	0.45	0.49	0.48	0.45	0.47	0.44	0.45	0.45	0.47	0.49	0.46	0.46	0.44	0.44	0.48	0.43	0.45	0.48	0.44	0.51	0.47	0.45	0.43	0.44
His	CAT	1.54	1.53	1.54	1.52	1.58	1.58	1.56	1.53	1.55	1.56	1.54	1.56	1.56	1.52	1.55	1.55	1.58	1.56	1.53	1.54	1.57	1.57	1.57	1.5	1.56	1.55	1.57	1.57
Ser	TCA	1.15	1.16	1.18	1.12	1.2	1.17	1.08	1.16	1.1	1.15	1.13	1.11	1.15	1.13	1.15	1.11	1.16	1.1	1.08	1.15	1.19	1.21	1.21	1.13	1.2	1.21	1.19	1.15
Glu	GAG	0.51	0.5	0.5	0.51	0.5	0.47	0.51	0.5	0.51	0.5	0.51	0.52	0.51	0.52	0.51	0.49	0.48	0.47	0.48	0.48	0.52	0.5	0.49	0.52	0.49	0.49	0.49	0.47
Asn	AAT	1.55	1.55	1.55	1.54	1.55	1.51	1.52	1.55	1.53	1.56	1.55	1.55	1.53	1.51	1.54	1.54	1.56	1.56	1.52	1.57	1.55	1.52	1.56	1.49	1.53	1.55	1.57	1.56
His	CAC	0.46	0.47	0.46	0.48	0.42	0.42	0.44	0.47	0.45	0.44	0.46	0.44	0.44	0.48	0.45	0.45	0.42	0.44	0.47	0.46	0.43	0.43	0.43	0.5	0.44	0.45	0.43	0.43
Ser	TCC	0.93	0.95	0.9	0.94	0.91	0.94	0.98	0.92	0.94	0.89	0.96	0.98	0.94	0.94	0.93	0.98	0.98	0.97	0.88	0.96	1.02	0.93	0.97	1.02	1	0.96	0.95	1.01
Ala	GCA	1.12	1.11	1.12	1.12	1.14	1.13	1.07	1.1	1.1	1.07	1.15	1.11	1.12	1.15	1.15	1.12	1.08	1.1	1.14	1.11	1.15	1.13	1.15	1.16	1.16	1.1	1.12	1.15
Thr	ACC	0.74	0.75	0.75	0.77	0.78	0.75	0.79	0.77	0.76	0.75	0.78	0.77	0.78	0.77	0.78	0.79	0.79	0.79	0.76	0.73	0.77	0.74	0.8	0.82	0.78	0.8	0.75	0.72
Pro	CCT	1.55	1.56	1.57	1.58	1.52	1.52	1.61	1.55	1.58	1.52	1.55	1.51	1.5	1.49	1.5	1.51	1.55	1.56	1.53	1.51	1.53	1.54	1.54	1.43	1.49	1.47	1.47	1.53
Phe	TTT	1.35	1.36	1.36	1.36	1.37	1.36	1.33	1.35	1.34	1.35	1.33	1.35	1.35	1.36	1.33	1.31	1.35	1.34	1.37	1.35	1.34	1.36	1.32	1.28	1.34	1.34	1.36	1.35
Ala	GCC	0.64	0.64	0.65	0.67	0.61	0.64	0.65	0.65	0.65	0.65	0.61	0.68	0.69	0.66	0.68	0.69	0.68	0.67	0.72	0.67	0.64	0.65	0.65	0.69	0.67	0.73	0.73	0.66
Thr	ACA	1.19	1.19	1.19	1.19	1.17	1.17	1.14	1.17	1.17	1.21	1.17	1.2	1.2	1.18	1.22	1.13	1.2	1.17	1.2	1.24	1.19	1.21	1.18	1.14	1.18	1.19	1.21	1.24
Pro	CCG	0.61	0.61	0.6	0.59	0.58	0.56	0.6	0.58	0.6	0.62	0.56	0.61	0.59	0.61	0.64	0.58	0.59	0.62	0.62	0.59	0.51	0.57	0.56	0.58	0.6	0.56	0.57	0.51
Phe	TTC	0.65	0.64	0.64	0.64	0.63	0.64	0.67	0.65	0.66	0.65	0.67	0.65	0.65	0.64	0.67	0.69	0.65	0.66	0.63	0.65	0.66	0.64	0.68	0.72	0.66	0.66	0.64	0.65
Ala	GCG	0.43	0.43	0.41	0.44	0.43	0.41	0.44	0.48	0.45	0.45	0.44	0.46	0.47	0.44	0.41	0.44	0.45	0.45	0.44	0.44	0.43	0.46	0.43	0.45	0.45	0.48	0.46	0.42
Thr	ACG	0.47	0.46	0.45	0.46	0.42	0.44	0.44	0.44	0.45	0.43	0.47	0.45	0.43	0.46	0.43	0.48	0.45	0.47	0.47	0.41	0.44	0.44	0.43	0.44	0.42	0.41	0.42	0.37
Pro	CCA	1.07	1.06	1.08	1.06	1.1	1.11	1.06	1.09	1.06	1.07	1.1	1.07	1.07	1.03	1.02	1.06	1.06	1.04	1.05	1.07	1.16	1.08	1.11	1.14	1.06	1.11	1.12	1.17
Leu	TTG	1.24	1.28	1.26	1.26	1.23	1.22	1.26	1.22	1.28	1.22	1.26	1.23	1.24	1.24	1.24	1.26	1.28	1.26	1.27	1.24	1.26	1.26	1.28	1.26	1.23	1.3	1.28	1.24
Ala	GCT	1.81	1.82	1.81	1.77	1.82	1.82	1.84	1.77	1.8	1.83	1.8	1.74	1.72	1.75	1.76	1.75	1.8	1.78	1.71	1.78	1.78	1.76	1.76	1.71	1.72	1.7	1.7	1.77
Thr	ACT	1.61	1.61	1.61	1.58	1.62	1.63	1.63	1.61	1.63	1.61	1.58	1.57	1.59	1.58	1.57	1.59	1.57	1.58	1.57	1.62	1.59	1.61	1.59	1.59	1.62	1.59	1.62	1.67
Pro	CCC	0.78	0.77	0.75	0.77	0.8	0.81	0.72	0.77	0.77	0.8	0.79	0.81	0.84	0.87	0.84	0.85	0.81	0.78	0.8	0.83	0.8	0.81	0.79	0.85	0.85	0.86	0.84	0.79
Leu	TTA	1.94	1.88	1.9	1.88	1.89	1.93	1.89	1.87	1.87	1.92	1.85	1.87	1.86	1.91	1.85	1.84	1.79	1.82	1.88	1.87	1.86	1.87	1.81	1.81	1.88	1.81	1.84	1.93
Val	GTA	1.49	1.45	1.48	1.45	1.5	1.46	1.48	1.47	1.48	1.49	1.49	1.43	1.44	1.45	1.43	1.43	1.5	1.46	1.42	1.47	1.48	1.42	1.48	1.43	1.45	1.44	1.42	1.47
Ile	ATC	0.6	0.59	0.59	0.6	0.6	0.59	0.64	0.64	0.64	0.62	0.64	0.62	0.62	0.63	0.61	0.63	0.62	0.63	0.56	0.61	0.63	0.64	0.65	0.65	0.63	0.62	0.62	0.61
Leu	CTA	0.8	0.82	0.83	0.81	0.82	0.83	0.82	0.84	0.84	0.77	0.8	0.82	0.83	0.81	0.82	0.83	0.83	0.82	0.8	0.8	0.83	0.83	0.83	0.81	0.8	0.82	0.83	0.81
Ter	TAG	0.81	0.75	0.79	0.75	0.75	0.75	0.72	0.69	0.82	0.68	0.72	0.75	0.74	0.75	0.71	0.75	0.62	0.48	0.65	0.62	0.54	0.63	0.69	0.74	0.59	0.76	0.87	0.75
Val	GTC	0.43	0.47	0.45	0.47	0.47	0.47	0.47	0.46	0.44	0.44	0.46	0.46	0.45	0.48	0.44	0.47	0.44	0.45	0.42	0.46	0.45	0.48	0.44	0.53	0.47	0.5	0.47	0.44
Ile	ATA	0.89	0.88	0.88	0.86	0.85	0.87	0.84	0.85	0.83	0.87	0.88	0.91	0.91	0.87	0.91	0.87	0.85	0.85	0.88	0.87	0.86	0.86	0.85	0.93	0.87	0.88	0.91	0.91
Leu	CTT	1.26	1.26	1.27	1.27	1.26	1.26	1.29	1.28	1.28	1.28	1.29	1.27	1.29	1.25	1.3	1.27	1.3	1.3	1.29	1.28	1.29	1.28	1.3	1.27	1.28	1.27	1.27	1.3
Ter	TGA	0.69	0.69	0.62	0.69	0.58	0.69	0.78	0.92	0.82	0.79	0.6	0.63	0.68	0.69	0.71	0.75	0.68	0.42	0.71	0.79	0.78	0.75	0.63	0.74	0.82	0.71	0.69	0.69
Val	GTG	0.55	0.56	0.56	0.58	0.54	0.53	0.55	0.55	0.58	0.56	0.52	0.56	0.56	0.57	0.59	0.59	0.56	0.56	0.53	0.51	0.57	0.55	0.58	0.58	0.58	0.56	0.57	0.55
Ile	ATT	1.51	1.53	1.53	1.54	1.55	1.54	1.52	1.51	1.53	1.51	1.48	1.47	1.47	1.5	1.48	1.5	1.53	1.52	1.56	1.51	1.51	1.5	1.5	1.42	1.5	1.5	1.48	1.48
Leu	CTC	0.36	0.37	0.36	0.37	0.36	0.36	0.34	0.37	0.35	0.39	0.38	0.39	0.37	0.38	0.35	0.41	0.37	0.38	0.36	0.38	0.36	0.39	0.37	0.39	0.36	0.36	0.35	0.34
Ter	TAA	1.5	1.56	1.58	1.56	1.67	1.56	1.5	1.38	1.35	1.53	1.68	1.62	1.58	1.56	1.59	1.5	1.7	2.1	1.65	1.58	1.68	1.62	1.67	1.53	1.59	1.53	1.44	1.56
Val	GTT	1.53	1.52	1.52	1.5	1.49	1.53	1.49	1.52	1.5	1.51	1.52	1.55	1.54	1.5	1.54	1.52	1.5	1.53	1.63	1.56	1.49	1.54	1.5	1.46	1.5	1.5	1.54	1.53
Met	ATG	1	1	1	1	1	1	1	1	1	1	1	1	1	1	1	1	1	1	1	1	1	1	1	1	1	1	1	1
Leu	CTG	0.39	0.39	0.38	0.4	0.43	0.4	0.4	0.41	0.38	0.43	0.41	0.42	0.41	0.42	0.43	0.4	0.43	0.43	0.4	0.43	0.4	0.38	0.41	0.46	0.44	0.44	0.43	0.38

## Sheet: Table S8
Table S8. The effective number of codons analysis of the 28 Acanthaceae species.
Dicliptera montana			Peristrophe japonica			Hypoestes forskaolii			Justicia procumbens			Justicia patentiflora			Rungia pectinata			Clinacanthus nutans			Ecbolium viride			Pachystachys lutea			Asystasia gangetica			Pseuderanthemum haikangense			Strobilanthes tonkinensis			Strobilanthes cusia			Hygrophila ringens			Ruellia elegans			Echinacanthus longzhouensis			Barleria lupulina
Genes	GC3	ENC	Genes	GC3	ENC	Genes	GC3	ENC	Genes	GC3	ENC	Genes	GC3	ENC	Genes	GC3	ENC	Genes	GC3	ENC	Genes	GC3	ENC	Genes	GC3	ENC	Genes	GC3	ENC	Genes	GC3	ENC	Genes	GC3	ENC	Genes	GC3	ENC	Genes	GC3	ENC	Genes	GC3	ENC	Genes	GC3	ENC	Genes	GC3
accD	31.57	49.771	accD	32.18	49.993	accD	31.77	50.551	accD	32.38	50.705	accD	30.1	48.622	accD	32.38	50.686	accD	32.38	52.188	accD	32.38	52.026	accD	32.59	52.179	accD	32.81	52.594	accD	32.59	50.995	accD	33.33	50.341	accD	33.13	49.976	accD	32.93	49.994	accD	31.5	50.294	accD	33.94	51.098	accD	33.55
atpA	23.08	44.638	atpA	22.88	44.202	atpA	23.27	44.688	atpA	25.2	45.277	atpA	23.82	45.284	atpA	23.82	45.599	atpA	23.03	43.935	atpA	23.82	43.83	atpA	23.43	43.403	atpA	24.8	45.81	atpA	24.61	45.642	atpA	25.79	46.23	atpA	25.59	46.96	atpA	24.8	44.698	atpA	24.41	44.859	atpA	26.18	44.573	atpA	24.02
atpB	30.66	49.266	atpB	30.66	48.955	atpB	30.46	48.836	atpB	31.26	49.245	atpB	32.05	50.655	atpB	32.06	50.359	atpB	31.66	50.625	atpB	31.66	49.487	atpB	32.06	50.6	atpB	32.67	48.856	atpB	32.39	48.397	atpB	33.87	49.846	atpB	33.87	49.864	atpB	32.87	49.759	atpB	34.47	50.659	atpB	32.67	49.356	atpB	31.66
atpE	24.63	50.103	atpE	26.12	49.283	atpE	25.37	50.25	atpE	24.63	49.219	atpE	23.88	51.101	atpE	25.37	53.995	atpE	23.88	50.429	atpE	24.63	51.366	atpE	23.88	48.405	atpE	22.39	48.148	atpE	23.88	48.179	atpE	24.63	50.417	atpE	24.63	49.833	atpE	24.63	50.066	atpE	25.37	50.387	atpE	26.87	54.497	atpE	24.63
atpF	33.51	44.542	atpF	34.59	45.734	atpF	33.82	46.045	atpF	33.51	46.314	atpF	32.43	44.389	atpF	31.35	44.5	atpF	33.51	44.882	atpF	31.86	45.052	atpF	31.89	45.383	atpF	32.43	43.569	atpF	32.97	44.837	atpF	34.8	52.908	atpF	36.27	53.855	atpF	37.84	49.218	atpF	35.87	46.385	atpF	35.14	51.373	atpF	35.14
atpI	28.16	43.064	atpI	28.16	43.234	atpI	28.16	47.75	atpI	28.57	46.991	atpI	26.12	44.693	atpI	26.53	44.504	atpI	27.35	46.637	atpI	26.94	46.469	atpI	27.35	46.316	atpI	28.98	50.477	atpI	27.76	46.209	atpI	28.57	42.405	atpI	28.57	42.405	atpI	28.98	43.05	atpI	28.57	47.116	atpI	29.8	47.832	atpI	26.94
ccsA	24.15	47.738	ccsA	24.46	49.35	ccsA	23.22	48.418	ccsA	24.77	49.102	ccsA	26.01	50.705	ccsA	25.54	48.527	ccsA	26.17	46.413	ccsA	26.93	46.854	ccsA	26.93	46.501	ccsA	25.86	51.559	ccsA	24.46	45.378	ccsA	24.69	52.06	ccsA	24.69	52.013	ccsA	27.16	55.044	ccsA	25.31	52.997	ccsA	25.31	49.861	ccsA	24.38
cemA	31.42	42.169	cemA	31.86	42.26	cemA	30.53	45.093	cemA	30.97	42.544	cemA	30.87	42.611	cemA	30	43.963	cemA	30	41.322	cemA	30.87	42.947	cemA	30.87	43.347	cemA	30.26	42.711	cemA	30.43	41.516	cemA	28.26	40.25	cemA	27.39	40.073	cemA	27.83	39.336	cemA	28.26	40.961	cemA	28.26	41.161	cemA	29.13
matK	30.62	51.373	matK	30.24	51.01	matK	29.84	50.201	matK	29.82	50.795	matK	28.63	47.822	matK	30.6	48.258	matK	30.69	49.25	matK	30.89	48.263	matK	30.89	49.105	matK	31.53	48.3	matK	29.9	49.436	matK	32.5	52.194	matK	33.13	53.699	matK	32.1	51.972	matK	31.78	52.873	matK	31.57	50.972	matK	29.69
ndhA	22.25	41.49	ndhA	22.53	42.52	ndhA	22.25	41.388	ndhA	22.4	42.114	ndhA	21.98	43.059	ndhA	22.31	43.021	ndhA	22.54	43.766	ndhA	22.8	43.69	ndhA	21.7	43.37	ndhA	22.99	44.191	ndhA	23.35	43.762	ndhA	23.08	44.62	ndhA	23.08	44.588	ndhA	21.7	44.343	ndhA	22.8	45.53	ndhA	23.08	44.406	ndhA	21.7
ndhB	31.31	46.401	ndhB	31.12	46.245	ndhB	31.31	46.947	ndhB	31.12	46.307	ndhB	31.7	46.673	ndhB	31.7	46.456	ndhB	32.12	48.104	ndhB	31.7	47.096	ndhB	31.51	46.857	ndhB	32.29	47.926	ndhB	31.9	47.324	ndhB	32.23	47.056	ndhB	32.1	47.292	ndhB	31.9	47.518	ndhB	31.7	47.65	ndhB	31.51	47.203	ndhB	31.51
ndhE	22.55	45.765	ndhE	21.57	41.958	ndhE	22.55	43.173	ndhE	20.59	40.949	ndhE	24.51	45.562	ndhE	24.51	40.152	ndhE	21.57	40.204	ndhE	22.55	41.181	ndhE	21.57	40.09	ndhE	18.81	40.458	ndhE	22.55	43.944	ndhE	21.57	42.461	ndhE	20.59	41.444	ndhE	20.59	41.862	ndhE	20.59	37.298	ndhE	22.55	44.863	ndhE	19.61
ndhF	23.01	43.141	ndhF	23.14	43.159	ndhF	23.57	44.083	ndhF	24.58	44.815	ndhF	21.89	43.09	ndhF	22.77	41.885	ndhF	22.64	43.407	ndhF	22.15	43.739	ndhF	22.75	43.565	ndhF	24.84	43.465	ndhF	23.92	43.701	ndhF	25.37	45.684	ndhF	24.97	45.529	ndhF	25.2	45.027	ndhF	26.05	45.626	ndhF	25.13	44.273	ndhF	24.3
ndhG	19.21	41.231	ndhG	19.21	41.301	ndhG	19.77	41.665	ndhG	20.9	42.833	ndhG	21.95	43.109	ndhG	20.9	43.229	ndhG	19.77	43.364	ndhG	20.34	44.284	ndhG	20.34	44.284	ndhG	20.34	45.535	ndhG	20.34	43.376	ndhG	23.73	46.372	ndhG	22.03	43.697	ndhG	24.86	43.253	ndhG	22.6	42.45	ndhG	23.16	43.927	ndhG	21.91
ndhI	25	45.74	ndhI	25.6	47.64	ndhI	26.79	47.649	ndhI	27.38	47.158	ndhI	28.4	51.468	ndhI	27.38	51.85	ndhI	27.22	48.527	ndhI	27.22	50.18	ndhI	26.79	49.31	ndhI	25.44	45.547	ndhI	28	46.552	ndhI	28.14	49.472	ndhI	26.95	47.819	ndhI	25.58	46.454	ndhI	25.14	47.169	ndhI	27.43	50.81	ndhI	24.85
ndhJ	30.82	41.178	ndhJ	30.82	41.426	ndhJ	31.45	42.654	ndhJ	30.19	49.471	ndhJ	27.04	38.297	ndhJ	31.45	42.381	ndhJ	31.45	44.2	ndhJ	31.45	43.091	ndhJ	30.82	43.73	ndhJ	30.19	42.593	ndhJ	31.45	44.486	ndhJ	32.7	43.827	ndhJ	32.08	43.523	ndhJ	33.33	43.646	ndhJ	32.08	43.091	ndhJ	32.7	44.13	ndhJ	32.08
ndhK	25.66	46.305	ndhK	25.66	46.568	ndhK	25.88	47.747	ndhK	24.78	46.282	ndhK	25	47.543	ndhK	26.01	47.353	ndhK	26.17	48.721	ndhK	25.22	47.066	ndhK	25.22	47.2	ndhK	26.99	44.602	ndhK	27.46	49.456	ndhK	25.66	49.469	ndhK	25.66	48.344	ndhK	27.17	48.931	ndhK	25.66	49.053	ndhK	25.7	47.284	ndhK	26.55
petA	30.84	48.768	petA	29.91	47.544	petA	30.22	49.391	petA	29.6	47.964	petA	30.84	50.363	petA	31.46	47.543	petA	30.84	49.844	petA	30.22	49.022	petA	30.22	49.165	petA	28.66	49.1	petA	31.15	48.987	petA	30.84	49.712	petA	30.84	49.934	petA	30.84	49.63	petA	30.53	49.01	petA	30.84	47.676	petA	28.97
petB	31.48	46.944	petB	31.02	44.363	petB	30.45	45.347	petB	31.02	43.594	petB	30.09	45.498	petB	28.24	42.595	petB	31.94	46.376	petB	30.91	46.468	petB	31.48	45.196	petB	31.48	45.535	petB	31.48	46.162	petB	33.94	49.685	petB	33.49	48.479	petB	32.87	48.553	petB	34.26	50.413	petB	33.33	47.987	petB	30.56
petD	21.74	38.398	petD	23.6	39.54	petD	25.71	41.763	petD	26.09	41.973	petD	27.95	40.512	petD	26.09	40.242	petD	26.09	41.33	petD	28.57	43.308	petD	26.09	40.807	petD	22.98	39.973	petD	22.98	39.148	petD	27.53	46.794	petD	28.09	47.273	petD	21.74	38.665	petD	21.74	38.761	petD	23.6	39.415	petD	22.36
psaA	32.36	48.846	psaA	32.76	49.305	psaA	32.89	49.113	psaA	33.56	49.124	psaA	32.49	48.791	psaA	33.16	49.087	psaA	34.09	49.234	psaA	33.95	51.123	psaA	33.82	49.637	psaA	33.02	49.535	psaA	33.82	49.757	psaA	35.55	51.32	psaA	35.29	50.962	psaA	35.42	51.044	psaA	35.55	50.983	psaA	35.42	50.781	psaA	34.22
psaB	28.98	46.884	psaB	29.39	47.101	psaB	28.71	46.003	psaB	30.07	47.214	psaB	29.25	46.745	psaB	29.52	46.985	psaB	29.25	46.568	psaB	28.98	46.615	psaB	29.25	46.828	psaB	29.8	47.319	psaB	29.66	47.187	psaB	30.88	47.755	psaB	30.75	47.83	psaB	32.52	48.905	psaB	31.43	48.615	psaB	31.7	48.991	psaB	29.39
psbA	30.88	39.949	psbA	32.58	40.377	psbA	31.44	40.053	psbA	32.58	40.125	psbA	32.29	40.732	psbA	32.86	40.373	psbA	33.43	40.05	psbA	32.86	40.174	psbA	33.43	40.277	psbA	31.73	40.248	psbA	32.58	39.476	psbA	33.95	40.414	psbA	34.56	40.957	psbA	34.28	40.561	psbA	33.71	40.591	psbA	33.71	41.612	psbA	34.84
psbB	31.04	50.458	psbB	31.63	50.438	psbB	31.24	50.12	psbB	32.42	51.189	psbB	31.43	50.37	psbB	31.04	50.111	psbB	32.02	50.92	psbB	32.02	50.997	psbB	31.83	50.371	psbB	31.83	50.464	psbB	33.4	51.185	psbB	32.61	50.519	psbB	32.22	50.177	psbB	32.42	50.833	psbB	32.81	49.391	psbB	33.2	51.291	psbB	32.81
psbC	33.54	46.128	psbC	33.54	46.085	psbC	33.76	46.681	psbC	31.86	44.043	psbC	32.49	44.962	psbC	33.12	45.723	psbC	32.07	44.629	psbC	32.49	44.981	psbC	32.91	45.081	psbC	32.49	45.452	psbC	33.33	47.219	psbC	32.91	45.095	psbC	32.49	44.724	psbC	31.86	44.524	psbC	33.33	45.923	psbC	33.33	45.859	psbC	32.28
psbD	31.92	43.706	psbD	32.49	44.07	psbD	32.2	43.598	psbD	30.79	43.83	psbD	33.05	43.554	psbD	33.9	45.627	psbD	31.92	42.64	psbD	33.05	44.29	psbD	32.2	43.293	psbD	31.07	43.088	psbD	32.49	43.575	psbD	31.92	45.528	psbD	31.92	45.528	psbD	32.2	46.222	psbD	30.79	45.65	psbD	31.64	44.134	psbD	32.49
rbcL	31.74	49.704	rbcL	31.33	49.909	rbcL	31.3	49.456	rbcL	31.54	49.157	rbcL	31.67	49.195	rbcL	30.42	49.849	rbcL	30.66	48.315	rbcL	31.46	48.092	rbcL	31.01	48.61	rbcL	31.34	48.751	rbcL	31.67	48.654	rbcL	32.22	49.517	rbcL	32.01	49.38	rbcL	31.9	49.478	rbcL	31.04	49.122	rbcL	31.46	49.698	rbcL	30.54
rpl14	25.2	49.213	rpl14	26.02	51.225	rpl14	23.58	48.126	rpl14	25.2	50.142	rpl14	22.76	45.758	rpl14	24.39	50.265	rpl14	23.58	47.29	rpl14	25.2	45.384	rpl14	24.39	45.084	rpl14	23.58	45.464	rpl14	24.39	45.917	rpl14	27.64	50.434	rpl14	26.02	48.341	rpl14	26.02	49.635	rpl14	23.58	50.621	rpl14	24.39	50.665	rpl14	23.58
rpl16	24.26	43.883	rpl16	22.79	45.135	rpl16	24.5	45.735	rpl16	22.79	45.182	rpl16	20.59	44.627	rpl16	20.59	42.151	rpl16	22.06	44.815	rpl16	24.09	48.613	rpl16	22.79	45.58	rpl16	22.79	43.657	rpl16	21.32	44.457	rpl16	23.36	45.933	rpl16	24.09	45.806	rpl16	25	46.939	rpl16	23.53	46.396	rpl16	22.79	46.89	rpl16	24.09
rpl2	33.09	53.784	rpl2	33.09	54.282	rpl2	33.09	53.645	rpl2	33.45	54.266	rpl2	34.18	55.504	rpl2	33.45	54.191	rpl2	33.09	52.887	rpl2	33.09	52.297	rpl2	33.09	52.887	rpl2	33.09	53.282	rpl2	33.09	53.282	rpl2	35.89	54.971	rpl2	35.89	56.035	rpl2	34.55	53.175	rpl2	33.45	53.377	rpl2	33.45	53.209	rpl2	33.7
rpl20	27.13	47.802	rpl20	25.58	46.846	rpl20	24.81	46.639	rpl20	25.58	44.448	rpl20	24.81	46.33	rpl20	29.27	47.898	rpl20	25.6	44.502	rpl20	24.8	43.624	rpl20	24.8	43.316	rpl20	24.03	42.052	rpl20	24.03	43.688	rpl20	25.58	45.704	rpl20	25.58	45.53	rpl20	25.58	48.461	rpl20	25.58	45.282	rpl20	24.81	51.963	rpl20	24.81
rpoA	26.92	50.682	rpoA	28.11	51.674	rpoA	27.51	51.932	rpoA	28.7	51.507	rpoA	28.11	50.087	rpoA	26.63	51.451	rpoA	27.81	50.386	rpoA	27.22	49.795	rpoA	26.12	49.145	rpoA	28.11	52.088	rpoA	28.4	51.151	rpoA	28.99	51.283	rpoA	28.99	51.441	rpoA	28.99	52.285	rpoA	28.11	50.827	rpoA	27.27	50.364	rpoA	29.29
rpoB	29.6	50.144	rpoB	29.6	49.966	rpoB	28.85	49.466	rpoB	29.13	49.995	rpoB	28.57	49.108	rpoB	28.48	48.992	rpoB	29.32	50.079	rpoB	29.6	50.102	rpoB	28.94	49.646	rpoB	29.41	49.507	rpoB	29.6	50.363	rpoB	29.12	50.245	rpoB	29.12	50.222	rpoB	29.87	50.726	rpoB	29.81	50.656	rpoB	29.49	50.498	rpoB	28.48
rpoC1	29.34	51.008	rpoC1	28.88	50.898	rpoC1	29.13	51.053	rpoC1	30.09	51.674	rpoC1	29.94	51.656	rpoC1	30.9	51.876	rpoC1	30.38	52.279	rpoC1	30.38	52.006	rpoC1	29.82	51.287	rpoC1	30	51.32	rpoC1	29.11	50.957	rpoC1	30.25	51.071	rpoC1	30.56	51.437	rpoC1	30.99	51.051	rpoC1	30.99	51.721	rpoC1	30.56	51.111	rpoC1	30.14
rps11	28.06	50.489	rps11	28.06	49.86	rps11	29.5	51.646	rps11	28.78	51.542	rps11	28.78	51.37	rps11	28.06	54.715	rps11	30.94	53.09	rps11	30.22	52.633	rps11	29.5	51.88	rps11	30.22	53.451	rps11	25.9	51.052	rps11	32.37	56.812	rps11	30.94	55.219	rps11	31.65	50.853	rps11	29.5	51.282	rps11	31.65	53.678	rps11	28.78
rps12	28.23	47.443	rps12	29.03	47.606	rps12	28.23	47.773	rps12	28.23	47.443	rps12	26.61	45.284	rps12	26.61	46.369	rps12	27.42	45.192	rps12	28.23	46.192	rps12	27.42	45.644	rps12	26.61	45.13	rps12	26.61	44.797	rps12	26.02	44.789	rps12	26.02	48.591	rps12	26.61	44.926	rps12	25.81	44.587	rps12	28.24	48.598	rps12	26.61
rps14	28.71	38.359	rps14	28.71	38.359	rps14	28.71	40.213	rps14	28.71	39.694	rps14	28.71	39.98	rps14	27.72	42.213	rps14	30.69	36.545	rps14	29.7	35.889	rps14	29.7	35.516	rps14	28.71	35.295	rps14	31.68	36.883	rps14	31.68	39.226	rps14	31.68	39.226	rps14	33.66	39.9	rps14	33.66	41.118	rps14	33.66	38.907	rps14	31.68
rps2	30.38	52.605	rps2	30.8	53.531	rps2	31.22	52.872	rps2	31.65	54.301	rps2	30.69	49.118	rps2	30.67	53.112	rps2	31.65	51.321	rps2	30.38	49.903	rps2	31.22	51.779	rps2	30.38	51.826	rps2	31.22	50.517	rps2	31.65	47.685	rps2	32.07	48.447	rps2	32.07	50.427	rps2	31.65	51.04	rps2	31.22	49.487	rps2	32.49
rps3	23.42	46.762	rps3	23.87	47.66	rps3	22.97	47.564	rps3	23.87	50.612	rps3	23.42	53.629	rps3	24.32	51.75	rps3	27.48	53.377	rps3	27.48	53.946	rps3	26.58	52.638	rps3	28.38	52.157	rps3	28.83	53.682	rps3	25.34	51.426	rps3	26.24	51.885	rps3	23.98	49.039	rps3	25.79	50.03	rps3	26.24	51.577	rps3	26.24
rps4	30.69	51.423	rps4	30.2	51.435	rps4	30.2	51.04	rps4	29.7	49.463	rps4	27.72	50.384	rps4	29.7	52.679	rps4	27.72	51.932	rps4	28.22	50.771	rps4	28.22	51.219	rps4	28.22	51.709	rps4	28.71	53.937	rps4	28.22	50.309	rps4	28.22	49.814	rps4	27.72	51.208	rps4	27.23	48.402	rps4	28.22	51.402	rps4	29.7
rps7	21.79	43.233	rps7	21.79	43.233	rps7	21.79	43.233	rps7	21.79	43.278	rps7	21.79	43.233	rps7	21.79	43.059	rps7	21.79	43.989	rps7	22.44	43.427	rps7	21.15	41.439	rps7	22.44	44.343	rps7	23.08	44.224	rps7	23.72	45.883	rps7	23.72	45.883	rps7	23.08	44.772	rps7	23.08	44.772	rps7	23.08	44.619	rps7	22.44
rps8	26.67	42.254	rps8	25.93	39.725	rps8	25.93	39.809	rps8	27.41	43.424	rps8	27.41	39.956	rps8	25.93	44.302	rps8	26.67	41.827	rps8	25.19	41.684	rps8	26.67	42.875	rps8	28.89	42.266	rps8	27.41	41.5	rps8	25.93	41.569	rps8	25.93	38.853	rps8	28.15	41.817	rps8	26.67	41.512	rps8	26.67	41.766	rps8	26.67
ycf2	38.21	53.828	ycf2	38.12	53.926	ycf2	38.14	54.081	ycf2	38.14	53.745	ycf2	38.01	53.736	ycf2	37.76	53.542	ycf2	38.25	53.714	ycf2	38.06	53.606	ycf2	38.06	53.497	ycf2	38.21	53.596	ycf2	38.24	53.682	ycf2	37.83	53.761	ycf2	37.72	53.894	ycf2	37.88	54.239	ycf2	37.79	53.475	ycf2	38.09	53.913	ycf2	37.68
ycf3	34.91	57.192	ycf3	33.14	55.946	ycf3	32.94	58.359	ycf3	32.54	53.341	ycf3	32.16	56.441	ycf3	30.77	53.603	ycf3	30.77	54.222	ycf3	30.59	53.727	ycf3	30.23	53.229	ycf3	30.77	55.739	ycf3	32.54	60.104	ycf3	31.36	54.843	ycf3	31.95	58.29	ycf3	31.36	54.997	ycf3	31.36	55.706	ycf3	31.95	56.602	ycf3	31.18
ycf4	32.43	54.042	ycf4	31.89	53.606	ycf4	32.43	53.606	ycf4	31.89	53.509	ycf4	31.35	53.502	ycf4	30.81	50.824	ycf4	32.97	58.322	ycf4	32.97	57.055	ycf4	32.97	57.055	ycf4	30.81	54.649	ycf4	33.51	56.45	ycf4	31.89	56.056	ycf4	31.89	55.798	ycf4	32.43	55.895	ycf4	32.43	52.651	ycf4	32.43	52.69	ycf4	30.81
[truncated: 34 more columns]

## Sheet: Table S9
Table S9. The parity rule 2 plot analysis of the 28 Acanthaceae species.
Dicliptera montana			Peristrophe japonica			Hypoestes forskaolii			Justicia procumbens			Justicia patentiflora			Rungia pectinata			Clinacanthus nutans			Ecbolium viride			Pachystachys lutea			Asystasia gangetica			Pseuderanthemum haikangense			Strobilanthes tonkinensis			Strobilanthes cusia			Hygrophila ringens			Ruellia elegans			Echinacanthus longzhouensis			Barleria lupulina
Genes	G3/(G3+C3)|4	A3/(A3+T3)|4	Genes	G3/(G3+C3)|4	A3/(A3+T3)|4	Genes	G3/(G3+C3)|4	A3/(A3+T3)|4	Genes	G3/(G3+C3)|4	A3/(A3+T3)|4	Genes	G3/(G3+C3)|4	A3/(A3+T3)|4	Genes	G3/(G3+C3)|4	A3/(A3+T3)|4	Genes	G3/(G3+C3)|4	A3/(A3+T3)|4	Genes	G3/(G3+C3)|4	A3/(A3+T3)|4	Genes	G3/(G3+C3)|4	A3/(A3+T3)|4	Genes	G3/(G3+C3)|4	A3/(A3+T3)|4	Genes	G3/(G3+C3)|4	A3/(A3+T3)|4	Genes	G3/(G3+C3)|4	A3/(A3+T3)|4	Genes	G3/(G3+C3)|4	A3/(A3+T3)|4	Genes	G3/(G3+C3)|4	A3/(A3+T3)|4	Genes	G3/(G3+C3)|4	A3/(A3+T3)|4	Genes	G3/(G3+C3)|4	A3/(A3+T3)|4	Genes	G3/(G3+C3)|4
rps12	0.347826	0.511628	rps12	0.333334	0.523809	rps12	0.375	0.511628	rps12	0.347825935727853	0.511628	rps12	0.285714	0.511111	rps12	0.333333	0.511111	rps12	0.333333	0.511111	rps12	0.363637	0.5	rps12	0.380952	0.488889	rps12	0.35	0.5	rps12	0.3	0.5	rps12	0.3000003000003	0.521739	rps12	0.35	0.521739	rps12	0.333333	0.5	rps12	0.3	0.510638	rps12	0.375	0.510204	rps12	0.285714
psbA	0.130435	0.297872	psbA	0.16	0.302158	psbA	0.125	0.3	psbA	0.166667	0.292857	psbA	0.08	0.309353	psbA	0.2	0.297101	psbA	0.0869565	0.304965	psbA	0.125	0.3	psbA	0.125	0.3	psbA	0.136364	0.309859	psbA	0.0952379	0.300699	atpA	0.422536	0.329341	psbA	0.185185	0.309353	psbA	0.208333	0.304965	psbA	0.208333	0.297872	psbA	0.166667	0.302817	psbA	0.344827
atpA	0.448277	0.353261	matK	0.599999	0.411291	matK	0.576922	0.403226	matK	0.618182	0.413223	matK	0.583334	0.429687	matK	0.535715	0.384	matK	0.59322	0.385246	matK	0.627118	0.357724	matK	0.644067	0.373984	matK	0.616666	0.381356	atpA	0.424242	0.33526	atpF	0.533333	0.644444	matK	0.512821	0.39759	atpA	0.408451	0.333333	atpA	0.415384	0.333333	atpA	0.411764	0.329341	matK	0.581818
atpF	0.535715	0.578947	atpA	0.465518	0.347826	atpA	0.483333	0.346154	atpA	0.432835	0.337143	atpA	0.430769	0.359551	atpA	0.421874	0.373627	atpA	0.393443	0.353591	atpA	0.430769	0.338983	atpA	0.412698	0.337079	atpA	0.454545	0.333333	atpF	0.607142	0.55	atpI	0.437499	0.390805	atpA	0.424657	0.327273	atpF	0.548388	0.631579	atpF	0.533334	0.631578	atpF	0.586206	0.589744	atpA	0.43077
atpI	0.472222	0.380952	atpF	0.517241	0.567568	atpF	0.535715	0.581395	atpF	0.555555	0.564103	atpF	0.607143	0.54054	atpF	0.620689	0.536586	atpF	0.571428	0.525	atpF	0.615385	0.553191	atpF	0.56	0.585366	atpF	0.551724	0.575	atpI	0.441177	0.388235	rps2	0.566667	0.46875	atpF	0.533333	0.644444	atpI	0.454546	0.386363	atpI	0.466666	0.370787	atpI	0.545455	0.37931	atpF	0.566667
rps2	0.593749	0.484849	atpI	0.500001	0.388235	atpI	0.529412	0.37647	atpI	0.5	0.4	atpI	0.53125	0.385542	atpI	0.433334	0.425287	atpI	0.470589	0.409638	atpI	0.424243	0.416667	atpI	0.4375	0.416667	atpI	0.484849	0.388235	rps2	0.600001	0.462686	rpoC2	0.484848	0.523936	atpI	0.437499	0.390805	rps2	0.575758	0.47619	rps2	0.562501	0.4375	rps2	0.533334	0.461538	atpI	0.586207
rpoC2	0.535911	0.512691	rps2	0.575757	0.492308	rps2	0.575757	0.492308	rps2	0.529412	0.507692	rps2	0.605263	0.487805	rps2	0.551725	0.492537	rps2	0.586207	0.470588	rps2	0.666667	0.471429	rps2	0.655173	0.457143	rps2	0.551724	0.470588	rpoC2	0.52174	0.515306	rpoC1	0.48421	0.464481	rps2	0.580646	0.460317	rpoC2	0.497383	0.52356	rpoC2	0.497297	0.525641	rpoC2	0.482052	0.517948	rps2	0.558823
rpoC1	0.494737	0.463158	rpoC2	0.535519	0.513924	rpoC2	0.524862	0.511392	rpoC2	0.537634	0.5	rpoC2	0.533709	0.525	rpoC2	0.528089	0.518988	rpoC1	0.489583	0.481081	rpoC2	0.518716	0.520202	rpoC2	0.521505	0.524051	rpoC2	0.551352	0.508906	rpoC1	0.445653	0.486911	rpoB	0.591241	0.481481	rpoC2	0.492308	0.525066	rpoC1	0.447917	0.453038	rpoC1	0.464646	0.47191	rpoC1	0.471154	0.44382	rpoC2	0.469946
rpoB	0.632352	0.470032	rpoC1	0.483516	0.46114	rpoC1	0.473118	0.457895	rpoC1	0.494846	0.449198	rpoC1	0.489131	0.478947	rpoC1	0.462366	0.494565	rpoB	0.631578	0.476489	rpoC1	0.479166	0.478495	rpoC1	0.456522	0.494623	rpoC1	0.402174	0.5	rpoB	0.603054	0.487421	psbD	0.363637	0.356589	rpoC1	0.452631	0.469946	rpoB	0.557971	0.5	rpoB	0.594202	0.477848	rpoB	0.606061	0.490566	rpoC1	0.5
psbD	0.404255	0.341464	rpoB	0.62963	0.457143	rpoB	0.626984	0.465839	rpoB	0.644444	0.462025	rpoB	0.6063	0.470769	rpoB	0.604651	0.46875	psbD	0.382978	0.333334	rpoB	0.621211	0.466877	rpoB	0.607693	0.470219	rpoB	0.628788	0.485714	psbD	0.4	0.322581	psbC	0.364865	0.412121	rpoB	0.586466	0.476923	psbD	0.347826	0.377953	psbD	0.348837	0.376923	psbD	0.363637	0.356589	rpoB	0.582678
psbC	0.400001	0.398734	psbD	0.392156	0.352459	psbD	0.392156	0.352459	psbD	0.391304	0.349206	psbD	0.388889	0.358333	psbD	0.411764	0.35	psbC	0.366197	0.409639	psbD	0.395833	0.346774	psbD	0.369566	0.346774	psbD	0.422222	0.325397	psbC	0.394737	0.428571	rps14	0.25	0.727273	psbD	0.363637	0.356589	psbC	0.383561	0.4	psbC	0.386667	0.404908	psbC	0.378379	0.402439	psbD	0.326531
rps14	0.375	0.71875	psbC	0.392405	0.405063	psbC	0.384615	0.415094	psbC	0.383561	0.408537	psbC	0.405406	0.398773	psbC	0.35065	0.409938	rps14	0.333333	0.709677	psbC	0.378379	0.398773	psbC	0.373333	0.395062	psbC	0.328767	0.39375	rps14	0.222222	0.741935	psaB	0.488095	0.385593	psbC	0.369863	0.409638	rps14	0.444444	0.757576	rps14	0.400001	0.741935	rps14	0.400001	0.709677	psbC	0.383561
psaB	0.494117	0.377119	rps14	0.375	0.71875	rps14	0.444445	0.71875	rps14	0.375	0.709677	rps14	0.142857	0.689655	rps14	0.25	0.6875	psaB	0.511905	0.388186	rps14	0.25	0.71875	rps14	0.25	0.709677	rps14	0.142857	0.75	psaB	0.506174	0.395833	psaA	0.483871	0.453333	rps14	0.25	0.727273	psaB	0.488889	0.378261	psaB	0.477273	0.396552	psaB	0.488372	0.393162	rps14	0.3
psaA	0.5	0.471074	psaB	0.488637	0.37339	psaB	0.5	0.375527	psaB	0.488889	0.382609	psaB	0.517647	0.379747	psaB	0.488372	0.375527	psaA	0.499999	0.468085	psaB	0.517647	0.390756	psaB	0.517647	0.390756	psaB	0.517646	0.377119	psaA	0.508929	0.474576	ycf3	0.333333	0.634147	psaB	0.493976	0.390756	psaA	0.463414	0.451328	psaA	0.454545	0.45614	psaA	0.45082	0.458515	psaB	0.518072
ycf3	0.384616	0.594594	psaA	0.485982	0.46473	psaA	0.481481	0.470833	psaA	0.50909	0.46383	psaA	0.476636	0.4625	psaA	0.486486	0.462185	ycf3	0.409091	0.6	psaA	0.473214	0.474576	psaA	0.477477	0.478814	psaA	0.518867	0.473029	ycf3	0.434782	0.564103	rps4	0.433333	0.389831	psaA	0.47541	0.454148	ycf3	0.380953	0.6	ycf3	0.333333	0.609756	ycf3	0.363636	0.6	psaA	0.456141
rps4	0.451613	0.339286	ycf3	0.391305	0.575	ycf3	0.416667	0.575	ycf3	0.363636	0.6	ycf3	0.416667	0.615384	ycf3	0.478261	0.605263	rps4	0.428571	0.366667	ycf3	0.409091	0.585366	ycf3	0.428572	0.571428	ycf3	0.333334	0.575	rps4	0.4	0.37931	ndhJ	0.35	0.410256	ycf3	0.428571	0.634147	rps4	0.428571	0.393443	rps4	0.4	0.40678	rps4	0.451613	0.368421	ycf3	0.347826
ndhJ	0.263158	0.394737	rps4	0.433333	0.368421	rps4	0.433334	0.357143	rps4	0.4375	0.351852	rps4	0.366667	0.37931	rps4	0.387097	0.381818	ndhJ	0.315789	0.4	rps4	0.379311	0.37931	rps4	0.379311	0.37931	rps4	0.451613	0.372881	ndhJ	0.315789	0.425	ndhK	0.366667	0.547945	rps4	0.433333	0.389831	ndhJ	0.363636	0.421053	ndhJ	0.333334	0.421052	ndhJ	0.333333	0.410256	rps4	0.411764
ndhK	0.466666	0.513158	ndhJ	0.277778	0.384615	ndhJ	0.263158	0.410256	ndhJ	0.368421	0.414634	ndhJ	0.333334	0.358974	ndhJ	0.3	0.394737	ndhK	0.428571	0.555556	ndhJ	0.222222	0.4	ndhJ	0.315789	0.390244	ndhJ	0.277778	0.425	ndhC	0.545454	0.421053	ndhC	0.5	0.447368	ndhJ	0.35	0.4	ndhK	0.382353	0.518518	ndhK	0.387097	0.534247	ndhK	0.387097	0.536232	ndhJ	0.304348
ndhC	0.600001	0.394737	ndhK	0.419355	0.52	ndhK	0.46875	0.513514	ndhK	0.4	0.519481	ndhK	0.379311	0.565789	ndhK	0.433333	0.541667	ndhC	0.599999	0.384616	ndhK	0.433334	0.56	ndhK	0.433333	0.552632	ndhK	0.468751	0.542857	atpE	0.437499	0.454546	atpE	0.562501	0.395349	ndhK	0.366667	0.547945	ndhC	0.571429	0.444444	ndhC	0.5	0.461538	ndhC	0.500001	0.45	ndhK	0.433333
atpE	0.466666	0.404762	ndhC	0.636363	0.378379	ndhC	0.666667	0.361111	ndhC	0.636362	0.361111	ndhC	0.583333	0.361111	ndhC	0.666668	0.425	atpE	0.533333	0.404762	ndhC	0.545455	0.4	ndhC	0.636363	0.368421	ndhC	0.545454	0.45946	rbcL	0.491803	0.375723	atpB	0.488889	0.440476	ndhC	0.5	0.447368	atpE	0.5625	0.404762	atpE	0.5625	0.404762	atpE	0.555555	0.390244	ndhC	0.583333
atpB	0.463415	0.44	atpE	0.529411	0.375	atpE	0.5625	0.390244	atpE	0.5	0.390244	atpE	0.466667	0.431818	atpE	0.466666	0.428571	atpB	0.494118	0.434286	atpE	0.5625	0.390244	atpE	0.533333	0.404762	atpE	0.533333	0.413044	accD	0.508772	0.367521	rbcL	0.467743	0.388235	atpE	0.5625	0.380952	atpB	0.500001	0.433526	atpB	0.489131	0.443114	atpB	0.511364	0.426035	atpE	0.625
rbcL	0.534483	0.382857	atpB	0.463415	0.440678	atpB	0.475	0.444444	atpB	0.482353	0.431034	atpB	0.482354	0.435028	atpB	0.482759	0.441176	rbcL	0.491228	0.375	atpB	0.505748	0.431034	atpB	0.494253	0.433526	atpB	0.483147	0.447059	ycf4	0.52	0.407408	accD	0.517242	0.348214	atpB	0.505495	0.437126	rbcL	0.483333	0.389535	rbcL	0.508475	0.393258	rbcL	0.457628	0.387283	atpB	0.511628
accD	0.557691	0.370968	rbcL	0.526315	0.388572	rbcL	0.54386	0.387283	rbcL	0.474577	0.387283	rbcL	0.466666	0.375723	rbcL	0.465517	0.37931	accD	0.482758	0.367522	rbcL	0.525423	0.367816	rbcL	0.508772	0.380682	rbcL	0.466666	0.375723	cemA	0.550001	0.306451	ycf4	0.521739	0.418182	rbcL	0.483872	0.391813	accD	0.508772	0.359649	accD	0.499999	0.369748	accD	0.5	0.362832	rbcL	0.49091
ycf4	0.541667	0.425926	accD	0.519231	0.382114	accD	0.535714	0.370968	accD	0.509092	0.388889	accD	0.490567	0.358333	accD	0.472728	0.356522	ycf4	0.541667	0.438596	accD	0.526316	0.381356	accD	0.516667	0.37931	accD	0.561403	0.37963	petA	0.478262	0.377551	cemA	0.411765	0.367647	accD	0.509091	0.357143	ycf4	0.500001	0.415094	ycf4	0.583334	0.396226	ycf4	0.500001	0.418182	accD	0.474577
cemA	0.666667	0.333333	ycf4	0.541668	0.418182	ycf4	0.541668	0.418182	ycf4	0.583334	0.436363	ycf4	0.59091	0.472727	ycf4	0.599999	0.423729	cemA	0.588235	0.298507	ycf4	0.56	0.436364	ycf4	0.56	0.436364	ycf4	0.454546	0.446428	rps18	0.428571	0.291667	petA	0.52174	0.367347	ycf4	0.500001	0.428571	cemA	0.411765	0.373134	cemA	0.473685	0.353846	cemA	0.5	0.328125	ycf4	0.454546
petA	0.489796	0.361702	cemA	0.649999	0.327869	cemA	0.666667	0.34375	cemA	0.5625	0.328125	cemA	0.578947	0.306452	cemA	0.631578	0.323529	petA	0.479166	0.373738	cemA	0.63158	0.307692	cemA	0.63158	0.307692	cemA	0.588234	0.34375	rpl20	0.416667	0.472222	rps18	0.416667	0.333333	cemA	0.437501	0.362319	petA	0.555555	0.36	petA	0.52174	0.363636	petA	0.553191	0.357143	cemA	0.411765
rps18	0.461539	0.28	petA	0.531915	0.371134	petA	0.531915	0.357895	petA	0.477273	0.393939	petA	0.500001	0.368421	petA	0.468085	0.368421	rps18	0.428572	0.347826	petA	0.468085	0.39	petA	0.456522	0.4	petA	0.500001	0.371428	clpP	0.541666	0.464789	rpl20	0.571429	0.454545	petA	0.488889	0.363636	rps18	0.333334	0.333333	rps18	0.333334	0.333333	rps18	0.384616	0.304348	petA	0.533334
rpl20	0.466667	0.451613	rps18	0.428572	0.32	rps18	0.428571	0.291667	rps18	0.428571	0.291667	rps18	0.416667	0.346154	rps18	0.466666	0.26087	rpl20	0.499999	0.470589	rps18	0.428571	0.291667	rps18	0.428572	0.32	rps18	0.500001	0.28	psbB	0.473684	0.406977	clpP	0.458334	0.5	rps18	0.363636	0.32	rpl20	0.562499	0.413793	rpl20	0.571429	0.454545	rpl20	0.538461	0.441177	rps18	0.416667
clpP	0.380952	0.470588	rpl20	0.384615	0.454546	rpl20	0.384615	0.470588	rpl20	0.384615	0.484849	rpl20	0.428571	0.466667	rpl20	0.533333	0.448276	clpP	0.52	0.470588	rpl20	0.499999	0.470589	rpl20	0.454545	0.454545	rpl20	0.384615	0.4375	petB	0.514286	0.356164	psbB	0.466667	0.391813	rpl20	0.571429	0.454545	clpP	0.44	0.507463	clpP	0.478261	0.492754	clpP	0.407408	0.507692	rpl20	0.416667
psbB	0.464789	0.423729	clpP	0.375	0.462686	clpP	0.444444	0.469697	clpP	0.4	0.470588	clpP	0.478261	0.5	clpP	0.458332	0.492754	psbB	0.492958	0.417143	clpP	0.52	0.470588	clpP	0.499999	0.470589	clpP	0.499999	0.478874	petD	0.450001	0.467742	petB	0.536586	0.357143	clpP	0.440001	0.507246	psbB	0.459459	0.395349	psbB	0.460527	0.391813	psbB	0.500001	0.385965	clpP	0.461539
petB	0.470588	0.378378	psbB	0.445946	0.413793	psbB	0.458333	0.414773	psbB	0.459459	0.417143	psbB	0.5	0.411111	psbB	0.472222	0.423729	petB	0.485714	0.347222	psbB	0.513889	0.417143	psbB	0.478873	0.417143	psbB	0.48	0.412791	rpoA	0.439025	0.513158	petD	0.423076	0.469697	psbB	0.450704	0.396552	petB	0.525001	0.371428	petB	0.512195	0.405797	petB	0.500001	0.362319	psbB	0.513158
petD	0.4	0.439394	petB	0.500001	0.368421	petB	0.454545	0.376623	petB	0.515151	0.346667	petB	0.46875	0.368421	petB	0.518519	0.3625	petD	0.454545	0.440678	petB	0.444444	0.364865	petB	0.5	0.351351	petB	0.46875	0.364865	rps11	0.380953	0.516666	rpoA	0.424999	0.486842	petB	0.550001	0.352112	petD	0.470588	0.461538	petD	0.555556	0.4375	petD	0.450001	0.483871	petB	0.548386
rpoA	0.444444	0.523256	petD	0.388889	0.460317	petD	0.35	0.462687	petD	0.421053	0.460317	petD	0.5	0.465517	petD	0.449999	0.442623	rpoA	0.388889	0.518987	petD	0.423076	0.42623	petD	0.47826	0.431035	petD	0.380952	0.47541	rps8	0.357143	0.444444	rps11	0.6	0.472727	petD	0.444444	0.454546	rpoA	0.425	0.459459	rpoA	0.45	0.487179	rpoA	0.405406	0.47561	petD	0.45
rps11	0.5	0.482759	rpoA	0.473684	0.511628	rpoA	0.472222	0.505747	rpoA	0.4	0.53012	rpoA	0.394736	0.530121	rpoA	0.428571	0.522727	rps11	0.500001	0.491228	rpoA	0.405405	0.518988	rpoA	0.483871	0.478261	rpoA	0.390243	0.493507	rpl14	0.307692	0.560976	rps8	0.5	0.461538	rpoA	0.425	0.480519	rps11	0.551723	0.481482	rps11	0.555555	0.508772	rps11	0.5	0.528302	rpoA	0.454546
rps8	0.437499	0.39394	rps11	0.416667	0.482759	rps11	0.461538	0.472728	rps11	0.48	0.482143	rps11	0.434783	0.482143	rps11	0.409091	0.47541	rps8	0.428571	0.416667	rps11	0.5	0.482143	rps11	0.454545	0.491228	rps11	0.4	0.535714	rpl16	0.499999	0.464286	rpl14	0.5	0.513514	rps11	0.571429	0.5	rps8	0.375	0.45946	rps8	0.428572	0.45	rps8	0.357143	0.425	rps11	0.384615
rpl14	0.285714	0.526316	rps8	0.461539	0.388889	rps8	0.461539	0.388889	rps8	0.428571	0.361111	rps8	0.533333	0.388889	rps8	0.5	0.421053	rpl14	0.333334	0.51282	rps8	0.428571	0.416667	rps8	0.4	0.444445	rps8	0.421052	0.411765	rps3	0.47619	0.592593	rpl16	0.5	0.491228	rps8	0.5	0.461538	rpl14	0.5	0.51282	rpl14	0.571429	0.5	rpl14	0.533334	0.475	rps8	0.333333
rpl16	0.4375	0.470588	rpl14	0.333333	0.513514	rpl14	0.230769	0.538462	rpl14	0.285714	0.526316	rpl14	0.307692	0.55	rpl14	0.416667	0.536585	rpl16	0.416666	0.464286	rpl14	0.307692	0.526316	rpl14	0.307692	0.526316	rpl14	0.416667	0.536585	rpl22	0.357143	0.521739	rps3	0.388889	0.566666	rpl14	0.533333	0.512821	rpl16	0.533332	0.5	rpl16	0.5	0.473684	rpl16	0.416666	0.5	rpl14	0.5
rps3	0.529411	0.526316	rpl16	0.4	0.45283	rpl16	0.428572	0.482758	rpl16	0.428572	0.462963	rpl16	0.416666	0.482143	rpl16	0.500001	0.454545	rps3	0.47619	0.555556	rps3	0.454546	0.566037	rpl16	0.46154	0.472727	rpl16	0.615384	0.464286	rpl2	0.446809	0.469879	rpl22	0.411764	0.533334	rpl16	0.5	0.508772	rps3	0.375001	0.55	rps3	0.388889	0.576271	rps3	0.45	0.568965	rpl16	0.42857
rpl22	0.416666	0.5	rps3	0.5	0.534483	rps3	0.5	0.534483	rps3	0.388889	0.545454	rps3	0.4375	0.561403	rps3	0.500001	0.559322	rpl22	0.357143	0.510638	rpl22	0.285715	0.477273	rps3	0.449999	0.563637	rps3	0.4	0.574074	ycf2	0.547169	0.472169	rpl2	0.367347	0.465116	rps3	0.421052	0.559322	rpl22	0.375	0.568182	rpl2	0.386363	0.471264	rpl22	0.31579	0.523809	rps3	0.4
rpl2	0.434782	0.471265	rpl22	0.357143	0.511628	rpl22	0.285714	0.52381	rpl22	0.461538	0.488372	rpl22	0.416666	0.489362	rpl22	0.500001	0.456522	rpl2	0.446809	0.47561	rpl2	0.458334	0.481928	rpl22	0.357143	0.465116	rpl22	0.384616	0.48	ndhB	0.352941	0.505682	ycf2	0.551237	0.466809	rpl22	0.411764	0.533334	rpl2	0.395834	0.445783	ycf2	0.548387	0.474576	rpl2	0.422223	0.476744	rpl22	0.25
ycf2	0.538941	0.470019	rpl2	0.434782	0.471265	rpl2	0.446809	0.477273	rpl2	0.456522	0.453488	rpl2	0.4375	0.470588	rpl2	0.456522	0.452381	ycf2	0.539185	0.471954	ycf2	0.545741	0.474286	rpl2	0.446809	0.47561	rpl2	0.446809	0.469879	rps7	0.333333	0.551724	psbA	0.153846	0.313953	rpl2	0.4	0.465116	ycf2	0.564625	0.468687	ndhB	0.392157	0.502825	ycf2	0.537267	0.473283	rpl2	0.446808
ndhB	0.346154	0.508572	ycf2	0.538941	0.473077	ycf2	0.537267	0.47318	ycf2	0.5375	0.470364	ycf2	0.547771	0.474187	ycf2	0.540193	0.47318	ndhB	0.352941	0.497207	ndhB	0.352941	0.502857	ycf2	0.551724	0.472169	ycf2	0.554859	0.470363	ndhF	0.506667	0.36214	ndhB	0.381818	0.518717	ycf2	0.549296	0.469827	ndhB	0.365385	0.511364	rps7	0.333333	0.551724	ndhB	0.372549	0.508474	ycf2	0.535484
rps7	0.333333	0.551724	ndhB	0.352941	0.505682	ndhB	0.346154	0.505682	ndhB	0.346154	0.502857	ndhB	0.358491	0.5	ndhB	0.346154	0.502857	rps7	0.333334	0.542373	rps7	0.333333	0.551724	ndhB	0.36	0.5	ndhB	0.365385	0.5	ccsA	0.366667	0.585106	rps7	0.368422	0.553571	ndhB	0.381819	0.510638	rps7	0.333333	0.551724	ndhF	0.597402	0.357759	rps7	0.333333	0.551724	ndhB	0.365385
ndhF	0.569444	0.357447	rps7	0.333333	0.551724	rps7	0.333333	0.551724	rps7	0.333333	0.551724	rps7	0.333333	0.551724	rps7	0.333333	0.561404	ndhF	0.485295	0.407563	ycf1	0.472392	0.50646	rps7	0.294118	0.559322	rps7	0.333333	0.551724	ndhD	0.361703	0.475308	ycf1	0.500001	0.511628	rps7	0.368422	0.553571	ndhF	0.585714	0.37069	ccsA	0.457143	0.586207	ndhF	0.613335	0.365957	rps7	0.333333
ccsA	0.499999	0.571429	ycf1	0.431507	0.531088	ndhF	0.559999	0.366379	ndhF	0.530121	0.362069	ndhF	0.5	0.392713	ndhF	0.513514	0.378723	ccsA	0.333333	0.588889	ndhF	0.514706	0.394068	ndhF	0.477611	0.400844	ndhF	0.532468	0.368644	ndhE	0.25	0.393939	ndhF	0.642858	0.363636	ycf1	0.482559	0.509044	ccsA	0.475	0.602273	ndhD	0.411765	0.471698	ccsA	0.428572	0.574712	ndhF	0.553847
ndhD	0.411764	0.467949	ndhF	0.554053	0.372882	ccsA	0.5	0.566667	ccsA	0.470587	0.579546	ccsA	0.433333	0.619566	ccsA	0.387097	0.616279	ndhE	0.375	0.382353	ccsA	0.354839	0.602273	ccsA	0.333333	0.606742	ccsA	0.393939	0.619565	ndhG	0.687499	0.476191	ccsA	0.411764	0.586207	ndhF	0.63768	0.357447	ndhD	0.423076	0.481707	ndhE	0	0.457143	ndhD	0.433962	0.484277	ccsA	0.4
ndhE	0.222222	0.363636	ccsA	0.470587	0.568182	ndhE	0.25	0.382353	ndhE	0.142857	0.416667	ndhE	0.400001	0.387097	ndhE	0.333333	0.419355	ndhG	0.687499	0.492064	ndhE	0.25	0.382353	ndhE	0.285714	0.371429	ndhD	0.433962	0.468355	ndhI	0.411765	0.5	ndhD	0.45283	0.469136	ccsA	0.424242	0.586207	ndhE	0.142857	0.416667	ndhG	0.571428	0.517242	ndhE	0.222222	0.375	ndhE	0.166667
ndhG	0.571429	0.515625	ndhE	0.142857	0.371429	ndhG	0.599999	0.507937	ndhG	0.631579	0.491803	ndhG	0.6	0.52439	ndhG	0.65	0.52381	ndhI	0.444444	0.469388	ndhG	0.624999	0.492064	ndhG	0.624999	0.492064	ndhE	0.142857	0.411765	ndhA	0.46875	0.455882	ndhE	0.125	0.428572	ndhD	0.462963	0.471698	ndhG	0.666666	0.491228	ndhI	0.499999	0.472728	ndhG	0.52381	0.508475	ndhG	0.666667
ndhI	0.428572	0.480769	ndhG	0.600001	0.5	ndhI	0.428571	0.450981	ndhI	0.421053	0.5	ndhI	0.411765	0.434782	ndhI	0.388889	0.458333	ndhA	0.500001	0.473684	ndhI	0.499999	0.44898	ndhI	0.470588	0.469388	ndhG	0.705883	0.466667	ndhH	0.478262	0.43	ndhG	0.59091	0.472727	ndhE	0.142857	0.444445	ndhI	0.461538	0.482143	ndhA	0.515151	0.459854	ndhI	0.529412	0.490196	ndhI	0.500001
ndhA	0.696968	0.444445	ndhI	0.466666	0.461539	ndhA	0.65625	0.452555	ndhA	0.575757	0.467153	ndhA	0.531251	0.463235	ndhA	0.51613	0.428571	ndhH	0.510205	0.401961	ndhA	0.548387	0.467626	ndhA	0.548387	0.467626	ndhI	0.470588	0.489796	ycf1	0.496855	0.508861	ndhI	0.4375	0.470588	ndhG	0.619047	0.482759	ndhA	0.515152	0.463235	ndhH	0.478261	0.421569	ndhA	0.4375	0.477612	ndhA	0.500001
ndhH	0.5	0.417476	ndhA	0.656251	0.448529	orf88	0.619047	0.464789	ndhH	0.48889	0.413461	ndhH	0.395348	0.428572	ndhH	0.478261	0.40594				orf88	0.476191	0.486111	ndhH	0.551021	0.392157	ndhA	0.5625	0.459854				ndhA	0.457144	0.467153	ndhI	0.428571	0.470588	ndhH	0.5	0.411765	ycf1	0.537143	0.494819	ndhH	0.422223	0.413461	orf88	0.423077
ycf1	0.43609	0.5325	ndhH	0.499999	0.413462	ndhH	0.511112	0.413461	ycf1	0.424657	0.539043	ycf1	0.456376	0.509589	ycf1	0.44	0.5				ndhH	0.551021	0.388349				ndhH	0.511627	0.439253				ndhH	0.477273	0.423077	ndhA	0.457144	0.470588	ycf1	0.482353	0.528947				ycf1	0.457831	0.521851	ndhH	0.45
						ycf1	0.441379	0.536082																			ycf1	0.485207	0.516796							ndhH	0.466667	0.423077										ycf1	0.466667
[truncated: 34 more columns]

## Sheet: Table S10
Table S10. The neutrality plot analysis of the 28 Acanthaceae species.
Dicliptera montana			Peristrophe japonica			Hypoestes forskaolii			Justicia procumbens			Justicia patentiflora			Rungia pectinata			Clinacanthus nutans			Ecbolium viride			Pachystachys lutea			Asystasia gangetica			Pseuderanthemum haikangense			Strobilanthes tonkinensis			Strobilanthes cusia			Hygrophila ringens			Ruellia elegans			Echinacanthus longzhouensis			Barleria lupulina
Genes	GC3	GC12	Genes	GC3	GC12	Genes	GC3	GC12	Genes	GC3	GC12	Genes	GC3	GC12	Genes	GC3	GC12	Genes	GC3	GC12	Genes	GC3	GC12	Genes	GC3	GC12	Genes	GC3	GC12	Genes	GC3	GC12	Genes	GC3	GC12	Genes	GC3	GC12	Genes	GC3	GC12	Genes	GC3	GC12	Genes	GC3	GC12	Genes	GC3
accD	0.3157	0.40425	accD	0.3218	0.4012	accD	0.3177	0.4063	accD	0.3238	0.41345	accD	0.301	0.40415	accD	0.3238	0.39245	accD	0.3238	0.4002	accD	0.3238	0.4033	accD	0.3259	0.4053	accD	0.3281	0.4107	accD	0.3259	0.40425	accD	0.3333	0.3953	accD	0.3313	0.39125	accD	0.3293	0.3933	accD	0.315	0.3933	accD	0.3394	0.3994	accD	0.3355
atpA	0.2308	0.4763	atpA	0.2288	0.4763	atpA	0.2327	0.4763	atpA	0.252	0.47735	atpA	0.2382	0.4813	atpA	0.2382	0.48035	atpA	0.2303	0.47735	atpA	0.2382	0.47635	atpA	0.2343	0.4764	atpA	0.248	0.47345	atpA	0.2461	0.4754	atpA	0.2579	0.4734	atpA	0.2559	0.4734	atpA	0.248	0.47535	atpA	0.2441	0.4744	atpA	0.2618	0.47345	atpA	0.2402
atpB	0.3066	0.49095	atpB	0.3066	0.49195	atpB	0.3046	0.49295	atpB	0.3126	0.49295	atpB	0.3205	0.499	atpB	0.3206	0.49095	atpB	0.3166	0.49195	atpB	0.3166	0.49495	atpB	0.3206	0.49295	atpB	0.3267	0.49195	atpB	0.3239	0.49195	atpB	0.3387	0.48995	atpB	0.3387	0.48995	atpB	0.3287	0.48995	atpB	0.3447	0.49095	atpB	0.3267	0.48995	atpB	0.3166
atpE	0.2463	0.4515	atpE	0.2612	0.45525	atpE	0.2537	0.45525	atpE	0.2463	0.45525	atpE	0.2388	0.459	atpE	0.2537	0.4627	atpE	0.2388	0.45895	atpE	0.2463	0.45895	atpE	0.2388	0.4552	atpE	0.2239	0.47385	atpE	0.2388	0.47015	atpE	0.2463	0.4664	atpE	0.2463	0.4627	atpE	0.2463	0.4627	atpE	0.2537	0.4627	atpE	0.2687	0.4664	atpE	0.2463
atpF	0.3351	0.4054	atpF	0.3459	0.4054	atpF	0.3382	0.3995	atpF	0.3351	0.4	atpF	0.3243	0.4054	atpF	0.3135	0.4162	atpF	0.3351	0.4135	atpF	0.3186	0.4093	atpF	0.3189	0.4081	atpF	0.3243	0.4054	atpF	0.3297	0.4054	atpF	0.348	0.4044	atpF	0.3627	0.40685	atpF	0.3784	0.4108	atpF	0.3587	0.40765	atpF	0.3514	0.4081	atpF	0.3514
atpI	0.2816	0.4408	atpI	0.2816	0.43875	atpI	0.2816	0.43875	atpI	0.2857	0.4367	atpI	0.2612	0.4306	atpI	0.2653	0.43675	atpI	0.2735	0.4347	atpI	0.2694	0.43675	atpI	0.2735	0.4347	atpI	0.2898	0.4306	atpI	0.2776	0.43675	atpI	0.2857	0.43675	atpI	0.2857	0.43675	atpI	0.2898	0.4408	atpI	0.2857	0.4388	atpI	0.298	0.43675	atpI	0.2694
ccsA	0.2415	0.35605	ccsA	0.2446	0.3545	ccsA	0.2322	0.3483	ccsA	0.2477	0.3545	ccsA	0.2601	0.3483	ccsA	0.2554	0.3446	ccsA	0.2617	0.3489	ccsA	0.2693	0.3452	ccsA	0.2693	0.3452	ccsA	0.2586	0.35515	ccsA	0.2446	0.34675	ccsA	0.2469	0.34875	ccsA	0.2469	0.3457	ccsA	0.2716	0.358	ccsA	0.2531	0.34875	ccsA	0.2531	0.35645	ccsA	0.2438
cemA	0.3142	0.34515	cemA	0.3186	0.34515	cemA	0.3053	0.34735	cemA	0.3097	0.3451	cemA	0.3087	0.3478	cemA	0.3	0.35655	cemA	0.3	0.3565	cemA	0.3087	0.35435	cemA	0.3087	0.35	cemA	0.3026	0.3443	cemA	0.3043	0.35	cemA	0.2826	0.35435	cemA	0.2739	0.35435	cemA	0.2783	0.35	cemA	0.2826	0.35	cemA	0.2826	0.34785	cemA	0.2913
matK	0.3062	0.3489	matK	0.3024	0.35275	matK	0.2984	0.3488	matK	0.2982	0.3519	matK	0.2863	0.3509	matK	0.306	0.3616	matK	0.3069	0.35325	matK	0.3089	0.35425	matK	0.3089	0.3533	matK	0.3153	0.3491	matK	0.299	0.34955	matK	0.325	0.36615	matK	0.3313	0.3657	matK	0.321	0.3677	matK	0.3178	0.3609	matK	0.3157	0.36765	matK	0.2969
ndhA	0.2225	0.4066	ndhA	0.2253	0.4052	ndhA	0.2225	0.408	ndhA	0.224	0.403	ndhA	0.2198	0.4052	ndhA	0.2231	0.4022	ndhA	0.2254	0.41595	ndhA	0.228	0.41075	ndhA	0.217	0.4121	ndhA	0.2299	0.4169	ndhA	0.2335	0.40935	ndhA	0.2308	0.41485	ndhA	0.2308	0.4135	ndhA	0.217	0.4107	ndhA	0.228	0.4121	ndhA	0.2308	0.4107	ndhA	0.217
ndhB	0.3131	0.39725	ndhB	0.3112	0.39725	ndhB	0.3131	0.39825	ndhB	0.3112	0.39725	ndhB	0.317	0.39825	ndhB	0.317	0.3963	ndhB	0.3212	0.39615	ndhB	0.317	0.3953	ndhB	0.3151	0.3953	ndhB	0.3229	0.39625	ndhB	0.319	0.39725	ndhB	0.3223	0.3987	ndhB	0.321	0.39945	ndhB	0.319	0.39825	ndhB	0.317	0.39825	ndhB	0.3151	0.39825	ndhB	0.3151
ndhE	0.2255	0.3529	ndhE	0.2157	0.3529	ndhE	0.2255	0.3529	ndhE	0.2059	0.36275	ndhE	0.2451	0.3627	ndhE	0.2451	0.3578	ndhE	0.2157	0.36765	ndhE	0.2255	0.36765	ndhE	0.2157	0.3627	ndhE	0.1881	0.36135	ndhE	0.2255	0.3627	ndhE	0.2157	0.37255	ndhE	0.2059	0.37255	ndhE	0.2059	0.36765	ndhE	0.2059	0.36275	ndhE	0.2255	0.36765	ndhE	0.1961
ndhF	0.2301	0.36605	ndhF	0.2314	0.36995	ndhF	0.2357	0.3685	ndhF	0.2458	0.37515	ndhF	0.2189	0.37025	ndhF	0.2277	0.3711	ndhF	0.2264	0.37535	ndhF	0.2215	0.37065	ndhF	0.2275	0.37215	ndhF	0.2484	0.3745	ndhF	0.2392	0.3758	ndhF	0.2537	0.37115	ndhF	0.2497	0.37385	ndhF	0.252	0.37	ndhF	0.2605	0.37315	ndhF	0.2513	0.36835	ndhF	0.243
ndhG	0.1921	0.37285	ndhG	0.1921	0.3785	ndhG	0.1977	0.3757	ndhG	0.209	0.3785	ndhG	0.2195	0.3638	ndhG	0.209	0.39265	ndhG	0.1977	0.3785	ndhG	0.2034	0.3785	ndhG	0.2034	0.3785	ndhG	0.2034	0.3729	ndhG	0.2034	0.37855	ndhG	0.2373	0.37855	ndhG	0.2203	0.38415	ndhG	0.2486	0.37855	ndhG	0.226	0.3842	ndhG	0.2316	0.3842	ndhG	0.2191
ndhI	0.25	0.41075	ndhI	0.256	0.41075	ndhI	0.2679	0.4048	ndhI	0.2738	0.41075	ndhI	0.284	0.4012	ndhI	0.2738	0.40775	ndhI	0.2722	0.4083	ndhI	0.2722	0.4083	ndhI	0.2679	0.40775	ndhI	0.2544	0.40235	ndhI	0.28	0.39715	ndhI	0.2814	0.40715	ndhI	0.2695	0.40415	ndhI	0.2558	0.40985	ndhI	0.2514	0.4029	ndhI	0.2743	0.4	ndhI	0.2485
ndhJ	0.3082	0.4371	ndhJ	0.3082	0.4371	ndhJ	0.3145	0.44025	ndhJ	0.3019	0.4465	ndhJ	0.2704	0.43085	ndhJ	0.3145	0.4371	ndhJ	0.3145	0.4371	ndhJ	0.3145	0.4323	ndhJ	0.3082	0.4371	ndhJ	0.3019	0.4371	ndhJ	0.3145	0.44025	ndhJ	0.327	0.44335	ndhJ	0.3208	0.4465	ndhJ	0.3333	0.4465	ndhJ	0.3208	0.44335	ndhJ	0.327	0.4465	ndhJ	0.3208
ndhK	0.2566	0.4447	ndhK	0.2566	0.4447	ndhK	0.2588	0.4452	ndhK	0.2478	0.4469	ndhK	0.25	0.4408	ndhK	0.2601	0.43725	ndhK	0.2617	0.45325	ndhK	0.2522	0.4469	ndhK	0.2522	0.4491	ndhK	0.2699	0.4403	ndhK	0.2746	0.4243	ndhK	0.2566	0.4425	ndhK	0.2566	0.4447	ndhK	0.2717	0.44095	ndhK	0.2566	0.4425	ndhK	0.257	0.4486	ndhK	0.2655
petA	0.3084	0.4408	petA	0.2991	0.4439	petA	0.3022	0.4424	petA	0.296	0.4408	petA	0.3084	0.4408	petA	0.3146	0.43615	petA	0.3084	0.44855	petA	0.3022	0.447	petA	0.3022	0.44545	petA	0.2866	0.447	petA	0.3115	0.44545	petA	0.3084	0.4455	petA	0.3084	0.4455	petA	0.3084	0.4486	petA	0.3053	0.44705	petA	0.3084	0.447	petA	0.2897
petB	0.3148	0.4514	petB	0.3102	0.4514	petB	0.3045	0.4477	petB	0.3102	0.4514	petB	0.3009	0.4514	petB	0.2824	0.4491	petB	0.3194	0.4491	petB	0.3091	0.4477	petB	0.3148	0.4514	petB	0.3148	0.4468	petB	0.3148	0.4514	petB	0.3394	0.4541	petB	0.3349	0.4541	petB	0.3287	0.45605	petB	0.3426	0.45605	petB	0.3333	0.45835	petB	0.3056
petD	0.2174	0.4503	petD	0.236	0.4503	petD	0.2571	0.44285	petD	0.2609	0.4534	petD	0.2795	0.4472	petD	0.2609	0.4503	petD	0.2609	0.4503	petD	0.2857	0.4457	petD	0.2609	0.4503	petD	0.2298	0.4534	petD	0.2298	0.4534	petD	0.2753	0.45785	petD	0.2809	0.46065	petD	0.2174	0.4534	petD	0.2174	0.4534	petD	0.236	0.4534	petD	0.2236
psaA	0.3236	0.47805	psaA	0.3276	0.47935	psaA	0.3289	0.47935	psaA	0.3356	0.4767	psaA	0.3249	0.47805	psaA	0.3316	0.4807	psaA	0.3409	0.48005	psaA	0.3395	0.47935	psaA	0.3382	0.47805	psaA	0.3302	0.4787	psaA	0.3382	0.4787	psaA	0.3555	0.47735	psaA	0.3529	0.478	psaA	0.3542	0.47805	psaA	0.3555	0.4787	psaA	0.3542	0.4787	psaA	0.3422
psaB	0.2898	0.4585	psaB	0.2939	0.4585	psaB	0.2871	0.4585	psaB	0.3007	0.4578	psaB	0.2925	0.4585	psaB	0.2952	0.45985	psaB	0.2925	0.4585	psaB	0.2898	0.45985	psaB	0.2925	0.45985	psaB	0.298	0.45915	psaB	0.2966	0.4592	psaB	0.3088	0.4585	psaB	0.3075	0.4592	psaB	0.3252	0.4585	psaB	0.3143	0.4585	psaB	0.317	0.4585	psaB	0.2939
psbA	0.3088	0.4646	psbA	0.3258	0.4646	psbA	0.3144	0.4646	psbA	0.3258	0.4646	psbA	0.3229	0.4646	psbA	0.3286	0.46175	psbA	0.3343	0.4646	psbA	0.3286	0.4646	psbA	0.3343	0.4632	psbA	0.3173	0.46315	psbA	0.3258	0.4646	psbA	0.3395	0.45815	psbA	0.3456	0.4646	psbA	0.3428	0.4646	psbA	0.3371	0.4646	psbA	0.3371	0.4632	psbA	0.3484
psbB	0.3104	0.50295	psbB	0.3163	0.50395	psbB	0.3124	0.50395	psbB	0.3242	0.50395	psbB	0.3143	0.5049	psbB	0.3104	0.5059	psbB	0.3202	0.50095	psbB	0.3202	0.50195	psbB	0.3183	0.50095	psbB	0.3183	0.50295	psbB	0.334	0.50495	psbB	0.3261	0.501	psbB	0.3222	0.5	psbB	0.3242	0.5	psbB	0.3281	0.501	psbB	0.332	0.50195	psbB	0.3281
psbC	0.3354	0.49685	psbC	0.3354	0.4947	psbC	0.3376	0.4947	psbC	0.3186	0.49575	psbC	0.3249	0.4947	psbC	0.3312	0.4958	psbC	0.3207	0.4947	psbC	0.3249	0.4947	psbC	0.3291	0.49575	psbC	0.3249	0.4905	psbC	0.3333	0.49575	psbC	0.3291	0.49685	psbC	0.3249	0.49685	psbC	0.3186	0.4968	psbC	0.3333	0.4968	psbC	0.3333	0.49575	psbC	0.3228
psbD	0.3192	0.47455	psbD	0.3249	0.4788	psbD	0.322	0.4788	psbD	0.3079	0.4774	psbD	0.3305	0.4802	psbD	0.339	0.476	psbD	0.3192	0.47455	psbD	0.3305	0.4774	psbD	0.322	0.47455	psbD	0.3107	0.47455	psbD	0.3249	0.47315	psbD	0.3192	0.4788	psbD	0.3192	0.4788	psbD	0.322	0.4788	psbD	0.3079	0.4788	psbD	0.3164	0.4788	psbD	0.3249
rbcL	0.3174	0.50415	rbcL	0.3133	0.5052	rbcL	0.313	0.5	rbcL	0.3154	0.50415	rbcL	0.3167	0.50415	rbcL	0.3042	0.5031	rbcL	0.3066	0.5041	rbcL	0.3146	0.50625	rbcL	0.3101	0.5041	rbcL	0.3134	0.5031	rbcL	0.3167	0.50835	rbcL	0.3222	0.50415	rbcL	0.3201	0.5052	rbcL	0.319	0.50105	rbcL	0.3104	0.50835	rbcL	0.3146	0.50835	rbcL	0.3054
rpl14	0.252	0.4553	rpl14	0.2602	0.4553	rpl14	0.2358	0.4553	rpl14	0.252	0.4553	rpl14	0.2276	0.4553	rpl14	0.2439	0.45935	rpl14	0.2358	0.45125	rpl14	0.252	0.45125	rpl14	0.2439	0.45125	rpl14	0.2358	0.45935	rpl14	0.2439	0.45935	rpl14	0.2764	0.44715	rpl14	0.2602	0.4512	rpl14	0.2602	0.45935	rpl14	0.2358	0.44715	rpl14	0.2439	0.45125	rpl14	0.2358
rpl16	0.2426	0.50365	rpl16	0.2279	0.50735	rpl16	0.245	0.48345	rpl16	0.2279	0.50735	rpl16	0.2059	0.51105	rpl16	0.2059	0.50735	rpl16	0.2206	0.51105	rpl16	0.2409	0.5	rpl16	0.2279	0.51105	rpl16	0.2279	0.51105	rpl16	0.2132	0.51105	rpl16	0.2336	0.5182	rpl16	0.2409	0.5182	rpl16	0.25	0.52205	rpl16	0.2353	0.52205	rpl16	0.2279	0.51105	rpl16	0.2409
rpl2	0.3309	0.5036	rpl2	0.3309	0.5018	rpl2	0.3309	0.5036	rpl2	0.3345	0.5	rpl2	0.3418	0.50185	rpl2	0.3345	0.4964	rpl2	0.3309	0.49275	rpl2	0.3309	0.4928	rpl2	0.3309	0.49275	rpl2	0.3309	0.49635	rpl2	0.3309	0.49635	rpl2	0.3589	0.4913	rpl2	0.3589	0.4948	rpl2	0.3455	0.50185	rpl2	0.3345	0.5	rpl2	0.3345	0.5018	rpl2	0.337
rpl20	0.2713	0.4031	rpl20	0.2558	0.4031	rpl20	0.2481	0.407	rpl20	0.2558	0.3992	rpl20	0.2481	0.39925	rpl20	0.2927	0.4065	rpl20	0.256	0.412	rpl20	0.248	0.412	rpl20	0.248	0.408	rpl20	0.2403	0.4031	rpl20	0.2403	0.41085	rpl20	0.2558	0.4031	rpl20	0.2558	0.4031	rpl20	0.2558	0.39925	rpl20	0.2558	0.407	rpl20	0.2481	0.41085	rpl20	0.2481
rpoA	0.2692	0.38755	rpoA	0.2811	0.39055	rpoA	0.2751	0.38905	rpoA	0.287	0.395	rpoA	0.2811	0.3905	rpoA	0.2663	0.3935	rpoA	0.2781	0.38165	rpoA	0.2722	0.3831	rpoA	0.2612	0.403	rpoA	0.2811	0.38905	rpoA	0.284	0.38905	rpoA	0.2899	0.39055	rpoA	0.2899	0.39055	rpoA	0.2899	0.38315	rpoA	0.2811	0.38905	rpoA	0.2727	0.38705	rpoA	0.2929
rpoB	0.296	0.44775	rpoB	0.296	0.44635	rpoB	0.2885	0.44585	rpoB	0.2913	0.44635	rpoB	0.2857	0.44865	rpoB	0.2848	0.4463	rpoB	0.2932	0.4477	rpoB	0.296	0.4463	rpoB	0.2894	0.44585	rpoB	0.2941	0.44585	rpoB	0.296	0.4468	rpoB	0.2912	0.45175	rpoB	0.2912	0.4504	rpoB	0.2987	0.4513	rpoB	0.2981	0.45045	rpoB	0.2949	0.4499	rpoB	0.2848
rpoC1	0.2934	0.4429	rpoC1	0.2888	0.44415	rpoC1	0.2913	0.4435	rpoC1	0.3009	0.44475	rpoC1	0.2994	0.4426	rpoC1	0.309	0.43875	rpoC1	0.3038	0.4448	rpoC1	0.3038	0.4433	rpoC1	0.2982	0.4408	rpoC1	0.3	0.4413	rpoC1	0.2911	0.44395	rpoC1	0.3025	0.4376	rpoC1	0.3056	0.4371	rpoC1	0.3099	0.4379	rpoC1	0.3099	0.4386	rpoC1	0.3056	0.44445	rpoC1	0.3014
rps11	0.2806	0.56115	rps11	0.2806	0.55035	rps11	0.295	0.5504	rps11	0.2878	0.55395	rps11	0.2878	0.5468	rps11	0.2806	0.55755	rps11	0.3094	0.55755	rps11	0.3022	0.55035	rps11	0.295	0.5468	rps11	0.3022	0.56115	rps11	0.259	0.55755	rps11	0.3237	0.5719	rps11	0.3094	0.5755	rps11	0.3165	0.56835	rps11	0.295	0.57195	rps11	0.3165	0.56115	rps11	0.2878
rps12	0.2823	0.5	rps12	0.2903	0.5	rps12	0.2823	0.504	rps12	0.2823	0.5	rps12	0.2661	0.5	rps12	0.2661	0.5	rps12	0.2742	0.5	rps12	0.2823	0.5	rps12	0.2742	0.5	rps12	0.2661	0.5	rps12	0.2661	0.50405	rps12	0.2602	0.50405	rps12	0.2602	0.50405	rps12	0.2661	0.504	rps12	0.2581	0.504	rps12	0.2824	0.5038	rps12	0.2661
rps14	0.2871	0.46035	rps14	0.2871	0.46035	rps14	0.2871	0.4653	rps14	0.2871	0.45045	rps14	0.2871	0.43065	rps14	0.2772	0.4653	rps14	0.3069	0.46035	rps14	0.297	0.46035	rps14	0.297	0.4554	rps14	0.2871	0.4554	rps14	0.3168	0.46035	rps14	0.3168	0.4653	rps14	0.3168	0.4653	rps14	0.3366	0.47025	rps14	0.3366	0.4653	rps14	0.3366	0.4653	rps14	0.3168
rps2	0.3038	0.4409	rps2	0.308	0.4367	rps2	0.3122	0.4409	rps2	0.3165	0.44515	rps2	0.3069	0.44765	rps2	0.3067	0.4307	rps2	0.3165	0.4388	rps2	0.3038	0.44515	rps2	0.3122	0.44305	rps2	0.3038	0.43885	rps2	0.3122	0.44305	rps2	0.3165	0.4325	rps2	0.3207	0.4325	rps2	0.3207	0.4346	rps2	0.3165	0.4346	rps2	0.3122	0.4367	rps2	0.3249
rps3	0.2342	0.38965	rps3	0.2387	0.39865	rps3	0.2297	0.3964	rps3	0.2387	0.38965	rps3	0.2342	0.3919	rps3	0.2432	0.38965	rps3	0.2748	0.39415	rps3	0.2748	0.39415	rps3	0.2658	0.39415	rps3	0.2838	0.3919	rps3	0.2883	0.39415	rps3	0.2534	0.3982	rps3	0.2624	0.40045	rps3	0.2398	0.3959	rps3	0.2579	0.39815	rps3	0.2624	0.4027	rps3	0.2624
rps4	0.3069	0.4406	rps4	0.302	0.4406	rps4	0.302	0.4381	rps4	0.297	0.43565	rps4	0.2772	0.4381	rps4	0.297	0.43565	rps4	0.2772	0.44305	rps4	0.2822	0.4406	rps4	0.2822	0.4406	rps4	0.2822	0.4431	rps4	0.2871	0.44555	rps4	0.2822	0.43565	rps4	0.2822	0.4332	rps4	0.2772	0.43815	rps4	0.2723	0.43565	rps4	0.2822	0.4381	rps4	0.297
rps7	0.2179	0.48715	rps7	0.2179	0.48715	rps7	0.2179	0.48715	rps7	0.2179	0.48395	rps7	0.2179	0.48715	rps7	0.2179	0.48395	rps7	0.2179	0.4904	rps7	0.2244	0.48715	rps7	0.2115	0.48715	rps7	0.2244	0.48715	rps7	0.2308	0.48715	rps7	0.2372	0.4904	rps7	0.2372	0.4904	rps7	0.2308	0.4904	rps7	0.2308	0.4904	rps7	0.2308	0.48715	rps7	0.2244
rps8	0.2667	0.3963	rps8	0.2593	0.4	rps8	0.2593	0.3963	rps8	0.2741	0.4037	rps8	0.2741	0.4037	rps8	0.2593	0.4037	rps8	0.2667	0.4	rps8	0.2519	0.4	rps8	0.2667	0.4074	rps8	0.2889	0.4074	rps8	0.2741	0.4	rps8	0.2593	0.4111	rps8	0.2593	0.4111	rps8	0.2815	0.4074	rps8	0.2667	0.4111	rps8	0.2667	0.4111	rps8	0.2667
ycf2	0.3821	0.38735	ycf2	0.3812	0.38825	ycf2	0.3814	0.3893	ycf2	0.3814	0.3907	ycf2	0.3801	0.38945	ycf2	0.3776	0.38805	ycf2	0.3825	0.3892	ycf2	0.3806	0.3878	ycf2	0.3806	0.38675	ycf2	0.3821	0.3896	ycf2	0.3824	0.3877	ycf2	0.3783	0.38785	ycf2	0.3772	0.38825	ycf2	0.3788	0.3835	ycf2	0.3779	0.38655	ycf2	0.3809	0.38995	ycf2	0.3768
ycf3	0.3491	0.429	ycf3	0.3314	0.429	ycf3	0.3294	0.4294	ycf3	0.3254	0.42605	ycf3	0.3216	0.42105	ycf3	0.3077	0.4231	ycf3	0.3077	0.42605	ycf3	0.3059	0.4265	ycf3	0.3023	0.4244	ycf3	0.3077	0.42605	ycf3	0.3254	0.429	ycf3	0.3136	0.429	ycf3	0.3195	0.429	ycf3	0.3136	0.42605	ycf3	0.3136	0.429	ycf3	0.3195	0.429	ycf3	0.3118
ycf4	0.3243	0.4378	ycf4	0.3189	0.43785	ycf4	0.3243	0.43515	ycf4	0.3189	0.4405	ycf4	0.3135	0.4351	ycf4	0.3081	0.43515	ycf4	0.3297	0.44325	ycf4	0.3297	0.44055	ycf4	0.3297	0.44055	ycf4	0.3081	0.43785	ycf4	0.3351	0.4378	ycf4	0.3189	0.4351	ycf4	0.3189	0.4351	ycf4	0.3243	0.4324	ycf4	0.3243	0.4297	ycf4	0.3243	0.4351	ycf4	0.3081
[truncated: 34 more columns]

[truncated: 4 more sheets: Table 11, Table 12, Table S13, Table S14]
